# Supplementary material for: Tetra-μ-acetato-κ8 O:O′-bis­[(3,5-di­methyl-1H-pyrazole-κN 2)­copper(II)]
Source: Acta Crystallogr Sect E Struct Rep Online. 2011 Aug 27;67(Pt 9):m1299. doi: 10.1107/S1600536811032600 (PMC3200851; doi:10.1107/S1600536811032600)
Supplement: Supplementary file 1 [file e-67-m1299-sup1.cif]

##############################################################################
#                                                                            #
# This CIF contains the data in a paper accepted for publication in          #
# Acta Crystallographica Section E. It conforms to the requirements of       #
# Notes for Authors for Acta Crystallographica Section E, and has been       #
# peer reviewed under the auspices of the IUCr Commission on Journals.       #
#                                                                            #
# Full details of the Crystallographic Information File format               #
# are given in the paper "The Crystallographic Information File (CIF):       #
# a New Standard Archive File for Crystallography" by S. R. Hall, F. H.      #
# Allen and I. D. Brown [Acta Cryst. (1991), A47, 655-685].                  #
#                                                                            #
# The current version of the core CIF dictionary is obtainable from          #
# ftp://ftp.iucr.org/pub/cif_core.dic.                                       #
#                                                                            #
# Software is freely available for graphical display of the structure(s)     #
# in this CIF. For information consult the CIF software page                 #
# http://www.iucr.org/resources/cif/software.                                #
#                                                                            #
# This file may be used for bona fide research purposes within the           #
# scientific community so long as proper attribution is given to the journal # 
# article from which it was obtained.                                        #
#                                                                            #
##############################################################################
data_global
_audit_creation_method     'WinGX routine CIF_UPDATE'
_audit_conform_dict_name     cif_core.dic
_audit_conform_dict_version     2.3
_journal_date_recd_electronic     2011-08-05
_journal_date_accepted     2011-08-11
_journal_name_full     'Acta Crystallographica, Section E'
_journal_year     2011
_journal_volume     67
_journal_issue      9
_journal_page_first     m1299
_journal_page_last     m1299
_journal_paper_category     QM
_journal_coeditor_code     HG5077
_publ_contact_author_name     'Bernard Omondi'
_publ_contact_author_address
;
School of Chemistry,
University of KwaZulu-Natal,
Westville Campus,
Private Bag X54001,
Durban 4000,
South Africa
;
_publ_contact_author_email     'owaga@ukzn.ac.za'
_publ_contact_author_fax     '+27(031)2603091'
_publ_contact_author_phone     '+27(031)2607323'
_publ_section_title
;\
Tetra-\m-acetato-\k^8^<i>O</i>:<i>O</i>'-bis[(3,5-\
dimethyl-1<i>H</i>-pyrazole-\k<i>N</i>^2^)copper(II)
;
loop_
    _publ_author_name
    _publ_author_address
    'van Wyk, Juanita'
;
Department of Chemistry,
University of Johannesburg,
PO Box 524 Auckland Park,
Johannesburg, 2006
South Africa
;
    'Omondi, Bernard'
;
School of Chemistry,
University of KwaZulu-Natal,
Westville Campus,
Private Bag X54001,
Durban 4000,
South Africa
;
    'Darkwa, James'
;
Department of Chemistry,
University of Johannesburg,
PO Box 524 Auckland Park,
Johannesburg, 2006
South Africa
;
data_I
_chemical_name_systematic
;
Tetra-\m-acetato-\k^8^<i>O</i>:<i>O</i>'-bis[(3,5-
dimethyl-1<i>H</i>-pyrazole-\k<i>N</i>^2^)copper(II)
;
_chemical_formula_moiety     'C18 H28 Cu2 N4 O8'
_chemical_formula_sum     'C18 H28 Cu2 N4 O8'
_chemical_formula_iupac     '[Cu2 (C2 H3 O2)4 (C5 H8 N2)2]'
_chemical_formula_weight     555.52
_symmetry_cell_setting     triclinic
_symmetry_space_group_name_H-M     'P -1'
_symmetry_space_group_name_Hall     '-P 1'
loop_
    _symmetry_equiv_pos_as_xyz
    'x, y, z'
    '-x, -y, -z'
_cell_length_a     8.1125(4)
_cell_length_b     13.6429(7)
_cell_length_c     13.7755(7)
_cell_angle_alpha     61.5710(10)
_cell_angle_beta     87.4490(10)
_cell_angle_gamma     82.3540(10)
_cell_volume     1328.55(12)
_cell_formula_units_Z     2
_cell_measurement_reflns_used     17682
_cell_measurement_theta_min     2.53
_cell_measurement_theta_max     28.38
_cell_measurement_temperature     100(2)
_exptl_crystal_description     block
_exptl_crystal_colour     green
_exptl_crystal_size_max     0.39
_exptl_crystal_size_mid     0.16
_exptl_crystal_size_min     0.1
_exptl_crystal_density_diffrn     1.389
_exptl_crystal_density_method     'not measured'
_exptl_crystal_F_000     572
_exptl_absorpt_coefficient_mu     1.644
_exptl_absorpt_correction_type     multi-scan
_exptl_absorpt_process_details     '(SADABS; Bruker, 2007)'
_exptl_absorpt_correction_T_min     0.5664
_exptl_absorpt_correction_T_max     0.8528
_exptl_special_details
;
Diorder: Disorder was found for two O atoms and two C atoms of one acetate
ligand in which is not an uncommon situation. The disorder was modelled for
two O--, two C-- and H-atoms using distance restraints and PART instructions
and the total occupancy at each atom site was kept as 1 during the refinement.
DELU and SIMU constraints and restraints were used on the disordered atoms.
All carbon atoms involved in disorder were modelled with anisotropic thermal
parameters and refined with occupancies of 0.265(7) and 0.735(7). The
"solvent" molecule resided in a special position and looked disordered as
well. Modelling the disorder only distabillized the refinement. As a result,
the moleculed was removed using the SQUEEZE subroutine in <i>PLATON</i> giving
an <i>R</i> factor of 3.0%. H-atom Placement: All H-atoms were placed in
idealized locations and refined as riding with appropriate thermal
displacement coefficients <i>U</i>~iso~(H) = 1.2 or 1.5 times
<i>U</i>~eq~(bearing atom).
;
_diffrn_ambient_temperature     100(2)
_diffrn_radiation_type     MoK\a
_diffrn_radiation_wavelength     0.71073
_diffrn_radiation_monochromator     graphite
_diffrn_measurement_device_type     'Bruker X8 APEXII 4K Kappa CCD'
_diffrn_measurement_method     '\f and \w scans'
_diffrn_reflns_number     17190
_diffrn_reflns_av_R_equivalents     0.0218
_diffrn_reflns_theta_min     2.53
_diffrn_reflns_theta_max     28.38
_diffrn_reflns_theta_full     25
_diffrn_measured_fraction_theta_max     0.989
_diffrn_measured_fraction_theta_full     0.992
_diffrn_reflns_limit_h_min     -10
_diffrn_reflns_limit_h_max     10
_diffrn_reflns_limit_k_min     -18
_diffrn_reflns_limit_k_max     17
_diffrn_reflns_limit_l_min     -18
_diffrn_reflns_limit_l_max     18
_diffrn_standards_number     0
_diffrn_standards_interval_count     0
_diffrn_standards_interval_time     0
_diffrn_standards_decay_%     0
_refine_special_details
;
Refinement of <i>F</i>^2^ against ALL reflections. The weighted <i>R</i>-factor
<i>wR</i> and goodness of fit <i>S</i> are based on <i>F</i>^2^, conventional
<i>R</i>-factors <i>R</i> are based on <i>F</i>, with <i>F</i> set to zero for
negative <i>F</i>^2^. The threshold expression of <i>F</i>^2^ >
\s(<i>F</i>^2^) is used only for calculating <i>R</i>-factors(gt) <i>etc</i>.
and is not relevant to the choice of reflections for refinement.
<i>R</i>-factors based on <i>F</i>^2^ are statistically about twice as large
as those based on <i>F</i>, and <i>R</i>- factors based on ALL data will be
even larger.
The following ALERTS were generated. Each ALERT has the format
test-name_ALERT_alert-type_alert-level.
PLAT094_ALERT_2_C Ratio of Maximum / Minimum Residual Density .... 2.18
The solvent molecule was excluded. The remaining electron density peaks are
very close to other atoms and make no chemical sense. PLAT910_ALERT_3_C
Missing # of FCF Reflections Below Th(Min) ..... 3 PLAT911_ALERT_3_C Missing #
FCF Refl Between THmin & STh/<i>L</i>= 0.600 33 PLAT912_ALERT_4_C Missing # of
FCF Reflections Above STh/<i>L</i>= 0.600 39 PLAT913_ALERT_3_C Missing # of
Very Strong Reflections in FCF .... 1 PLAT002_ALERT_2_G Number of Distance or
Angle Restraints on AtSite 10 PLAT003_ALERT_2_G Number of <i>U</i>~iso~ or
<i>U^ij^</i> Restrained Atom Sites .... 4 PLAT154_ALERT_1_G The su's on the
Cell Angles are Equal .......... 0.00100 Deg.
These are noted PLAT301_ALERT_3_G Note: Main Residue Disorder
................... 13 Perc.
See disorder explanation above. PLAT380_ALERT_4_G Check Incorrectly? Oriented
<i>X</i>(sp2)-Methyl Moiety C18 PLAT605_ALERT_4_G Structure Contains Solvent
Accessible VOIDS of. 199 A**3 PLAT869_ALERT_4_G ALERTS Related to the use of
SQUEEZE Suppressed ! Solvent molecule was excluded as it was grossly
disordered. PLAT764_ALERT_4_G Overcomplete CIF Bond List Detected (Rep/Expd).
1.17 Ratio PLAT860_ALERT_3_G Note: Number of Least-Squares Restraints .......
17 PLAT961_ALERT_5_G Dataset Contains no Negative Intensities ....... ! Noted.
;
_reflns_number_total     6578
_reflns_number_gt     5934
_reflns_threshold_expression     I>2\s(I)
_refine_ls_structure_factor_coef     Fsqd
_refine_ls_matrix_type     full
_refine_ls_R_factor_all     0.0342
_refine_ls_R_factor_gt     0.0308
_refine_ls_wR_factor_gt     0.0872
_refine_ls_wR_factor_ref     0.0893
_refine_ls_goodness_of_fit_ref     1.055
_refine_ls_restrained_S_all     1.066
_refine_ls_number_reflns     6578
_refine_ls_number_parameters     310
_refine_ls_number_restraints     17
_refine_ls_hydrogen_treatment     constr
_refine_ls_weighting_scheme     calc
_refine_ls_weighting_details
         'calc w=1/[\s^2^(Fo^2^)+(0.0503P)^2^+0.7634P] where P=(Fo^2^+2Fc^2^)/3'
_atom_sites_solution_hydrogens     geom
_atom_sites_solution_primary     direct
_atom_sites_solution_secondary     difmap
_refine_ls_shift/su_max     0.012
_refine_ls_shift/su_mean     0
_refine_diff_density_max     1.279
_refine_diff_density_min     -0.586
_refine_ls_extinction_method     none
loop_
    _atom_type_symbol
    _atom_type_description
    _atom_type_scat_dispersion_real
    _atom_type_scat_dispersion_imag
    _atom_type_scat_source
    C C 0.0033 0.0016 'International Tables Vol C Tables 4.2.6.8 and 6.1.1.4'
    H H 0 0 'International Tables Vol C Tables 4.2.6.8 and 6.1.1.4'
    Cu Cu 0.3201 1.2651 'International Tables Vol C Tables 4.2.6.8 and 6.1.1.4'
    N N 0.0061 0.0033 'International Tables Vol C Tables 4.2.6.8 and 6.1.1.4'
    O O 0.0106 0.006 'International Tables Vol C Tables 4.2.6.8 and 6.1.1.4'
_computing_data_collection     'APEX2 (Bruker, 2007)'
_computing_cell_refinement     'SAINT-Plus (Bruker, 2007)'
_computing_data_reduction     'SAINT-Plus and XPREP (Bruker, 2007)'
_computing_structure_solution     'SHELXS97 (Sheldrick, 2008)'
_computing_structure_refinement
                            'SHELXL97 (Sheldrick, 2008) and PLATON (Spek, 2009)'
_computing_molecular_graphics
                   'DIAMOND (Brandenburg & Putz, 2005), ORTEP3 (Farrugia, 1997)'
_computing_publication_material     'WinGX (Farrugia, 1999)'
loop_
    _atom_site_type_symbol
    _atom_site_label
    _atom_site_fract_x
    _atom_site_fract_y
    _atom_site_fract_z
    _atom_site_U_iso_or_equiv
    _atom_site_adp_type
    _atom_site_calc_flag
    _atom_site_refinement_flags
    _atom_site_occupancy
    _atom_site_symmetry_multiplicity
    _atom_site_disorder_assembly
    _atom_site_disorder_group
    Cu Cu1 0.53478(2) 0.494657(16) 0.406632(17) 0.01851(7) Uani d DU 1 1 . .
    O O1 0.40264(18) 0.64415(11) 0.33807(11) 0.0291(3) Uani d D 1 1 . .
    O O2 0.34793(16) 0.65464(11) 0.49368(11) 0.0270(3) Uani d D 1 1 . .
    C C1 0.3431(2) 0.69462(15) 0.39072(16) 0.0237(3) Uani d D 1 1 . .
    C C2 0.2597(3) 0.81398(16) 0.32348(18) 0.0329(4) Uani d D 1 1 . .
    H H2A 0.1426 0.8186 0.3437 0.049 Uiso calc R 1 1 . .
    H H2B 0.2666 0.8358 0.2447 0.049 Uiso calc R 1 1 . .
    H H2C 0.3159 0.8648 0.3385 0.049 Uiso calc R 1 1 . .
    O O3 0.32633(15) 0.42403(12) 0.43652(12) 0.0264(3) Uani d . 1 1 . .
    O O4 0.26852(16) 0.43494(12) 0.59184(11) 0.0272(3) Uani d . 1 1 . .
    N N1 0.59519(19) 0.48564(13) 0.25736(13) 0.0227(3) Uani d U 1 1 . .
    N N2 0.61058(18) 0.38656(13) 0.25468(13) 0.0225(3) Uani d . 1 1 . .
    H H2 0.602 0.3213 0.3131 0.027 Uiso calc R 1 1 . .
    C C3 0.2366(2) 0.40998(14) 0.51864(16) 0.0226(3) Uani d . 1 1 . .
    C C4 0.0775(2) 0.35986(17) 0.52824(19) 0.0308(4) Uani d . 1 1 . .
    H H4A 0.0222 0.3494 0.5966 0.046 Uiso calc R 1 1 . .
    H H4B 0.1034 0.2871 0.5294 0.046 Uiso calc R 1 1 . .
    H H4C 0.0036 0.4106 0.4649 0.046 Uiso calc R 1 1 . .
    C C5 0.6131(3) 0.68424(17) 0.12252(19) 0.0398(5) Uani d . 1 1 . .
    H H5A 0.5011 0.7136 0.134 0.06 Uiso calc R 1 1 . .
    H H5B 0.6415 0.7267 0.0447 0.06 Uiso calc R 1 1 . .
    H H5C 0.6935 0.692 0.1687 0.06 Uiso calc R 1 1 . .
    C C6 0.6178(2) 0.56309(16) 0.15334(16) 0.0269(4) Uani d . 1 1 . .
    C C7 0.6457(3) 0.51248(17) 0.08502(16) 0.0303(4) Uani d . 1 1 . .
    H H7 0.6644 0.5488 0.0079 0.036 Uiso calc R 1 1 . .
    C C8 0.6403(2) 0.39916(17) 0.15302(16) 0.0272(4) Uani d . 1 1 . .
    C C9 0.6625(3) 0.30197(19) 0.12979(19) 0.0363(5) Uani d . 1 1 . .
    H H9A 0.7677 0.2549 0.1634 0.055 Uiso calc R 1 1 . .
    H H9B 0.6644 0.3298 0.0498 0.055 Uiso calc R 1 1 . .
    H H9C 0.5701 0.2574 0.1609 0.055 Uiso calc R 1 1 . .
    Cu Cu2 0.40853(2) 0.091442(18) 0.42346(2) 0.02307(7) Uani d D 1 1 . .
    O O7A 0.338(2) 0.1009(10) 0.5625(7) 0.0308(6) Uani d PD 0.265(7) 1 A 2
    O O8A 0.500(3) -0.0504(12) 0.6844(12) 0.0307(7) Uani d PD 0.265(7) 1 . 2
    C C12A 0.390(2) 0.0326(10) 0.6618(7) 0.0265(7) Uani d PD 0.265(7) 1 A 2
    C C13A 0.3283(13) 0.0421(10) 0.7642(8) 0.0357(8) Uani d PD 0.265(7) 1 A 2
    H H13A 0.4128 0.0705 0.7894 0.054 Uiso calc PR 0.265(7) 1 A 2
    H H13B 0.308 -0.0321 0.8231 0.054 Uiso calc PR 0.265(7) 1 A 2
    H H13C 0.2247 0.094 0.7457 0.054 Uiso calc PR 0.265(7) 1 A 2
    O O7 0.3327(7) 0.1281(3) 0.5399(3) 0.0308(6) Uani d PU 0.735(7) 1 A 1
    O O8 0.4827(8) -0.0262(4) 0.6696(4) 0.0307(7) Uani d P 0.735(7) 1 . 1
    C C12 0.3826(6) 0.0633(3) 0.6357(3) 0.0265(7) Uani d PU 0.735(7) 1 A 1
    C C13 0.3140(4) 0.0927(3) 0.7245(3) 0.0357(8) Uani d P 0.735(7) 1 A 1
    H H13D 0.3479 0.1646 0.7103 0.054 Uiso calc PR 0.735(7) 1 A 1
    H H13E 0.3576 0.0338 0.797 0.054 Uiso calc PR 0.735(7) 1 A 1
    H H13F 0.1923 0.0988 0.7234 0.054 Uiso calc PR 0.735(7) 1 A 1
    O O5 0.61101(16) 0.16201(11) 0.41197(12) 0.0290(3) Uani d . 1 1 A .
    O O6 0.76410(15) 0.00869(11) 0.53847(12) 0.0264(3) Uani d . 1 1 . .
    N N3 0.23162(18) 0.33734(13) 0.29863(14) 0.0241(3) Uani d . 1 1 . .
    H H3 0.2743 0.3505 0.3483 0.029 Uiso calc R 1 1 A .
    N N4 0.26197(18) 0.23761(13) 0.29750(14) 0.0248(3) Uani d . 1 1 A .
    C C10 0.7459(2) 0.10916(14) 0.46471(16) 0.0217(3) Uani d . 1 1 . .
    C C11 0.8953(2) 0.17237(16) 0.43519(18) 0.0283(4) Uani d . 1 1 A .
    H H11A 0.9293 0.1893 0.3602 0.042 Uiso calc R 1 1 . .
    H H11B 0.9871 0.1262 0.4874 0.042 Uiso calc R 1 1 . .
    H H11C 0.8665 0.2427 0.4387 0.042 Uiso calc R 1 1 . .
    C C14 0.0769(3) 0.52926(18) 0.2005(2) 0.0438(5) Uani d . 1 1 . .
    H H14A -0.0194 0.5283 0.2464 0.066 Uiso calc R 1 1 A .
    H H14B 0.0469 0.5806 0.1228 0.066 Uiso calc R 1 1 . .
    H H14C 0.1688 0.5548 0.2226 0.066 Uiso calc R 1 1 . .
    C C15 0.1293(2) 0.41377(17) 0.21551(17) 0.0295(4) Uani d . 1 1 A .
    C C16 0.0898(3) 0.36072(18) 0.15710(17) 0.0325(4) Uani d . 1 1 . .
    H H16 0.0191 0.3919 0.0935 0.039 Uiso calc R 1 1 A .
    C C17 0.1746(2) 0.25240(17) 0.21025(17) 0.0291(4) Uani d . 1 1 A .
    C C18 0.1723(3) 0.1581(2) 0.1831(2) 0.0442(5) Uani d . 1 1 . .
    H H18A 0.2449 0.0919 0.2356 0.066 Uiso calc R 1 1 A .
    H H18B 0.2121 0.1813 0.108 0.066 Uiso calc R 1 1 . .
    H H18C 0.0585 0.1397 0.1881 0.066 Uiso calc R 1 1 . .
loop_
    _atom_site_aniso_label
    _atom_site_aniso_U_11
    _atom_site_aniso_U_22
    _atom_site_aniso_U_33
    _atom_site_aniso_U_12
    _atom_site_aniso_U_13
    _atom_site_aniso_U_23
    Cu1 0.01382(10) 0.01959(11) 0.02424(11) -0.00497(7) -0.00013(7) -0.01135(9)
    O1 0.0309(7) 0.0250(6) 0.0293(7) 0.0015(5) -0.0050(5) -0.0119(6)
    O2 0.0234(6) 0.0237(6) 0.0323(7) 0.0002(5) 0.0000(5) -0.0127(5)
    C1 0.0167(7) 0.0199(8) 0.0342(9) -0.0051(6) -0.0024(7) -0.0115(7)
    C2 0.0340(10) 0.0204(8) 0.0389(11) 0.0002(7) -0.0056(8) -0.0102(8)
    O3 0.0175(6) 0.0336(7) 0.0382(7) -0.0098(5) 0.0029(5) -0.0238(6)
    O4 0.0212(6) 0.0345(7) 0.0314(7) -0.0143(5) 0.0032(5) -0.0176(6)
    N1 0.0203(7) 0.0227(7) 0.0261(7) -0.0055(5) 0.0016(5) -0.0118(6)
    N2 0.0194(7) 0.0231(7) 0.0270(7) -0.0055(5) 0.0019(6) -0.0129(6)
    C3 0.0142(7) 0.0206(8) 0.0342(9) -0.0043(6) -0.0016(6) -0.0132(7)
    C4 0.0189(8) 0.0351(10) 0.0491(12) -0.0132(7) 0.0053(8) -0.0267(9)
    C5 0.0529(13) 0.0254(10) 0.0361(11) -0.0120(9) 0.0088(10) -0.0095(8)
    C6 0.0270(9) 0.0265(9) 0.0261(9) -0.0064(7) 0.0011(7) -0.0108(7)
    C7 0.0313(10) 0.0348(10) 0.0241(9) -0.0050(8) 0.0017(7) -0.0133(8)
    C8 0.0221(8) 0.0339(10) 0.0296(9) -0.0051(7) 0.0004(7) -0.0178(8)
    C9 0.0376(11) 0.0404(11) 0.0410(11) -0.0042(9) 0.0013(9) -0.0276(10)
    Cu2 0.01346(11) 0.02278(12) 0.03971(14) -0.00579(8) 0.00376(9) -0.01966(10)
    O7A 0.0260(8) 0.0252(19) 0.0478(14) 0.0024(16) 0.0025(14) -0.0243(13)
    O8A 0.0267(17) 0.029(2) 0.0418(16) -0.0021(15) 0.0072(12) -0.0219(16)
    C12A 0.0203(10) 0.028(2) 0.0427(16) -0.0108(16) 0.0121(15) -0.0251(15)
    C13A 0.0362(13) 0.040(2) 0.0327(19) 0.0104(15) 0.0002(13) -0.0219(17)
    O7 0.0260(8) 0.0252(19) 0.0478(14) 0.0024(16) 0.0025(14) -0.0243(13)
    O8 0.0267(17) 0.029(2) 0.0418(16) -0.0021(15) 0.0072(12) -0.0219(16)
    C12 0.0203(10) 0.028(2) 0.0427(16) -0.0108(16) 0.0121(15) -0.0251(15)
    C13 0.0362(13) 0.040(2) 0.0327(19) 0.0104(15) 0.0002(13) -0.0219(17)
    O5 0.0178(6) 0.0226(6) 0.0441(8) -0.0066(5) -0.0034(5) -0.0127(6)
    O6 0.0147(5) 0.0223(6) 0.0437(8) -0.0053(5) 0.0016(5) -0.0162(6)
    N3 0.0181(7) 0.0247(7) 0.0330(8) -0.0053(5) -0.0005(6) -0.0157(6)
    N4 0.0186(7) 0.0278(8) 0.0349(8) -0.0079(6) 0.0034(6) -0.0194(7)
    C10 0.0153(7) 0.0212(8) 0.0353(9) -0.0058(6) 0.0042(6) -0.0183(7)
    C11 0.0166(8) 0.0245(8) 0.0461(11) -0.0078(6) 0.0045(7) -0.0175(8)
    C14 0.0451(13) 0.0270(10) 0.0538(14) 0.0009(9) -0.0147(11) -0.0148(10)
    C15 0.0233(9) 0.0293(9) 0.0334(10) -0.0073(7) 0.0005(7) -0.0120(8)
    C16 0.0305(10) 0.0382(11) 0.0282(9) -0.0103(8) -0.0002(8) -0.0138(8)
    C17 0.0258(9) 0.0365(10) 0.0313(9) -0.0118(7) 0.0051(7) -0.0197(8)
    C18 0.0488(13) 0.0505(14) 0.0502(13) -0.0092(11) -0.0038(11) -0.0363(12)
_geom_special_details
;
All e.s.d.'s (except the e.s.d. in the dihedral angle between two l.s. planes)
are estimated using the full covariance matrix. The cell e.s.d.'s are taken
into account individually in the estimation of e.s.d.'s in distances, angles
and torsion angles; correlations between e.s.d.'s in cell parameters are only
used when they are defined by crystal symmetry. An approximate (isotropic)
treatment of cell e.s.d.'s is used for estimating e.s.d.'s involving l.s.
planes.
;
loop_
    _geom_bond_atom_site_label_1
    _geom_bond_atom_site_label_2
    _geom_bond_site_symmetry_2
    _geom_bond_distance
    _geom_bond_publ_flag
    Cu1 O2 2_666 1.9691(13) ?
    Cu1 O1 . 1.9685(13) ?
    Cu1 O4 2_666 1.9747(12) ?
    Cu1 O3 . 1.9879(12) ?
    Cu1 N1 . 2.1492(16) ?
    Cu1 Cu1 2_666 2.6763(4) ?
    O1 C1 . 1.261(2) ?
    O2 C1 . 1.254(2) ?
    O2 Cu1 2_666 1.9691(13) ?
    C1 C2 . 1.515(2) ?
    C2 H2A . 0.98 ?
    C2 H2B . 0.98 ?
    C2 H2C . 0.98 ?
    O3 C3 . 1.266(2) ?
    O4 C3 . 1.254(2) ?
    O4 Cu1 2_666 1.9747(12) ?
    N1 C6 . 1.338(2) ?
    N1 N2 . 1.359(2) ?
    N2 C8 . 1.342(2) ?
    N2 H2 . 0.88 ?
    C3 C4 . 1.512(2) ?
    C4 H4A . 0.98 ?
    C4 H4B . 0.98 ?
    C4 H4C . 0.98 ?
    C5 C6 . 1.493(3) ?
    C5 H5A . 0.98 ?
    C5 H5B . 0.98 ?
    C5 H5C . 0.98 ?
    C6 C7 . 1.404(3) ?
    C7 C8 . 1.380(3) ?
    C7 H7 . 0.95 ?
    C8 C9 . 1.493(3) ?
    C9 H9A . 0.98 ?
    C9 H9B . 0.98 ?
    C9 H9C . 0.98 ?
    Cu2 O8A 2_656 1.912(15) ?
    Cu2 O7 . 1.949(3) ?
    Cu2 O6 2_656 1.9657(12) ?
    Cu2 O5 . 1.9756(13) ?
    Cu2 O8 2_656 1.997(5) ?
    Cu2 O7A . 2.032(9) ?
    Cu2 N4 . 2.1585(17) ?
    Cu2 Cu2 2_656 2.6755(5) ?
    O7A C12A . 1.283(8) ?
    O8A C12A . 1.265(9) ?
    O8A Cu2 2_656 1.912(15) ?
    C12A C13A . 1.534(9) ?
    C13A H13A . 0.98 ?
    C13A H13B . 0.98 ?
    C13A H13C . 0.98 ?
    O7 C12 . 1.236(4) ?
    O8 C12 . 1.263(4) ?
    O8 Cu2 2_656 1.997(5) ?
    C12 C13 . 1.522(4) ?
    C13 H13D . 0.98 ?
    C13 H13E . 0.98 ?
    C13 H13F . 0.98 ?
    O5 C10 . 1.268(2) ?
    O6 C10 . 1.252(2) ?
    O6 Cu2 2_656 1.9657(12) ?
    N3 C15 . 1.344(2) ?
    N3 N4 . 1.357(2) ?
    N3 H3 . 0.88 ?
    N4 C17 . 1.340(3) ?
    C10 C11 . 1.509(2) ?
    C11 H11A . 0.98 ?
    C11 H11B . 0.98 ?
    C11 H11C . 0.98 ?
    C14 C15 . 1.492(3) ?
    C14 H14A . 0.98 ?
    C14 H14B . 0.98 ?
    C14 H14C . 0.98 ?
    C15 C16 . 1.383(3) ?
    C16 C17 . 1.392(3) ?
    C16 H16 . 0.95 ?
    C17 C18 . 1.503(3) ?
    C18 H18A . 0.98 ?
    C18 H18B . 0.98 ?
    C18 H18C . 0.98 ?
loop_
    _geom_angle_atom_site_label_1
    _geom_angle_atom_site_label_2
    _geom_angle_atom_site_label_3
    _geom_angle_site_symmetry_1
    _geom_angle_site_symmetry_3
    _geom_angle
    _geom_angle_publ_flag
    O2 Cu1 O1 2_666 . 167.13(6) ?
    O2 Cu1 O4 2_666 2_666 90.21(6) ?
    O1 Cu1 O4 . 2_666 89.34(6) ?
    O2 Cu1 O3 2_666 . 87.95(6) ?
    O1 Cu1 O3 . . 89.68(6) ?
    O4 Cu1 O3 2_666 . 167.33(6) ?
    O2 Cu1 N1 2_666 . 95.41(6) ?
    O1 Cu1 N1 . . 97.43(6) ?
    O4 Cu1 N1 2_666 . 95.81(6) ?
    O3 Cu1 N1 . . 96.84(6) ?
    O2 Cu1 Cu1 2_666 2_666 84.06(4) ?
    O1 Cu1 Cu1 . 2_666 83.11(4) ?
    O4 Cu1 Cu1 2_666 2_666 83.34(4) ?
    O3 Cu1 Cu1 . 2_666 83.99(4) ?
    N1 Cu1 Cu1 . 2_666 179.00(4) ?
    C1 O1 Cu1 . . 124.01(12) ?
    C1 O2 Cu1 . 2_666 123.04(12) ?
    O2 C1 O1 . . 125.59(17) ?
    O2 C1 C2 . . 117.43(17) ?
    O1 C1 C2 . . 116.98(17) ?
    C1 C2 H2A . . 109.5 ?
    C1 C2 H2B . . 109.5 ?
    H2A C2 H2B . . 109.5 ?
    C1 C2 H2C . . 109.5 ?
    H2A C2 H2C . . 109.5 ?
    H2B C2 H2C . . 109.5 ?
    C3 O3 Cu1 . . 122.78(11) ?
    C3 O4 Cu1 . 2_666 124.51(12) ?
    C6 N1 N2 . . 105.07(15) ?
    C6 N1 Cu1 . . 133.35(13) ?
    N2 N1 Cu1 . . 121.51(11) ?
    C8 N2 N1 . . 112.54(15) ?
    C8 N2 H2 . . 123.7 ?
    N1 N2 H2 . . 123.7 ?
    O4 C3 O3 . . 125.35(16) ?
    O4 C3 C4 . . 117.62(17) ?
    O3 C3 C4 . . 117.03(16) ?
    C3 C4 H4A . . 109.5 ?
    C3 C4 H4B . . 109.5 ?
    H4A C4 H4B . . 109.5 ?
    C3 C4 H4C . . 109.5 ?
    H4A C4 H4C . . 109.5 ?
    H4B C4 H4C . . 109.5 ?
    C6 C5 H5A . . 109.5 ?
    C6 C5 H5B . . 109.5 ?
    H5A C5 H5B . . 109.5 ?
    C6 C5 H5C . . 109.5 ?
    H5A C5 H5C . . 109.5 ?
    H5B C5 H5C . . 109.5 ?
    N1 C6 C7 . . 110.27(17) ?
    N1 C6 C5 . . 121.39(18) ?
    C7 C6 C5 . . 128.34(18) ?
    C8 C7 C6 . . 105.85(17) ?
    C8 C7 H7 . . 127.1 ?
    C6 C7 H7 . . 127.1 ?
    N2 C8 C7 . . 106.27(17) ?
    N2 C8 C9 . . 122.23(18) ?
    C7 C8 C9 . . 131.49(19) ?
    C8 C9 H9A . . 109.5 ?
    C8 C9 H9B . . 109.5 ?
    H9A C9 H9B . . 109.5 ?
    C8 C9 H9C . . 109.5 ?
    H9A C9 H9C . . 109.5 ?
    H9B C9 H9C . . 109.5 ?
    O8A Cu2 O7 2_656 . 175.4(6) ?
    O8A Cu2 O6 2_656 2_656 92.2(7) ?
    O7 Cu2 O6 . 2_656 89.93(17) ?
    O8A Cu2 O5 2_656 . 88.0(7) ?
    O7 Cu2 O5 . . 89.00(18) ?
    O6 Cu2 O5 2_656 . 167.08(6) ?
    O8A Cu2 O8 2_656 2_656 8.8(4) ?
    O7 Cu2 O8 . 2_656 167.47(13) ?
    O6 Cu2 O8 2_656 2_656 89.6(2) ?
    O5 Cu2 O8 . 2_656 88.6(2) ?
    O8A Cu2 O7A 2_656 . 167.1(4) ?
    O7 Cu2 O7A . . 9.9(3) ?
    O6 Cu2 O7A 2_656 . 84.8(5) ?
    O5 Cu2 O7A . . 92.1(5) ?
    O8 Cu2 O7A 2_656 . 158.3(3) ?
    O8A Cu2 N4 2_656 . 90.8(3) ?
    O7 Cu2 N4 . . 93.06(12) ?
    O6 Cu2 N4 2_656 . 95.65(6) ?
    O5 Cu2 N4 . . 97.26(6) ?
    O8 Cu2 N4 2_656 . 99.45(13) ?
    O7A Cu2 N4 . . 101.9(3) ?
    O8A Cu2 Cu2 2_656 2_656 88.0(3) ?
    O7 Cu2 Cu2 . 2_656 88.14(11) ?
    O6 Cu2 Cu2 2_656 2_656 84.11(4) ?
    O5 Cu2 Cu2 . 2_656 82.99(4) ?
    O8 Cu2 Cu2 2_656 2_656 79.36(12) ?
    O7A Cu2 Cu2 . 2_656 79.3(3) ?
    N4 Cu2 Cu2 . 2_656 178.78(5) ?
    C12A O7A Cu2 . . 127.1(9) ?
    C12A O8A Cu2 . 2_656 123.2(10) ?
    O8A C12A O7A . . 122.3(10) ?
    O8A C12A C13A . . 112.9(9) ?
    O7A C12A C13A . . 124.8(10) ?
    C12A C13A H13A . . 109.5 ?
    C12A C13A H13B . . 109.5 ?
    H13A C13A H13B . . 109.5 ?
    C12A C13A H13C . . 109.5 ?
    H13A C13A H13C . . 109.5 ?
    H13B C13A H13C . . 109.5 ?
    C12 O7 Cu2 . . 118.6(3) ?
    C12 O8 Cu2 . 2_656 126.0(3) ?
    O7 C12 O8 . . 127.8(4) ?
    O7 C12 C13 . . 116.7(3) ?
    O8 C12 C13 . . 115.5(4) ?
    C10 O5 Cu2 . . 124.10(12) ?
    C10 O6 Cu2 . 2_656 123.70(11) ?
    C15 N3 N4 . . 112.53(16) ?
    C15 N3 H3 . . 123.7 ?
    N4 N3 H3 . . 123.7 ?
    C17 N4 N3 . . 104.94(16) ?
    C17 N4 Cu2 . . 131.64(13) ?
    N3 N4 Cu2 . . 123.27(12) ?
    O6 C10 O5 . . 124.78(16) ?
    O6 C10 C11 . . 117.99(15) ?
    O5 C10 C11 . . 117.23(16) ?
    C10 C11 H11A . . 109.5 ?
    C10 C11 H11B . . 109.5 ?
    H11A C11 H11B . . 109.5 ?
    C10 C11 H11C . . 109.5 ?
    H11A C11 H11C . . 109.5 ?
    H11B C11 H11C . . 109.5 ?
    C15 C14 H14A . . 109.5 ?
    C15 C14 H14B . . 109.5 ?
    H14A C14 H14B . . 109.5 ?
    C15 C14 H14C . . 109.5 ?
    H14A C14 H14C . . 109.5 ?
    H14B C14 H14C . . 109.5 ?
    N3 C15 C16 . . 105.90(18) ?
    N3 C15 C14 . . 122.15(19) ?
    C16 C15 C14 . . 131.9(2) ?
    C15 C16 C17 . . 106.16(18) ?
    C15 C16 H16 . . 126.9 ?
    C17 C16 H16 . . 126.9 ?
    N4 C17 C16 . . 110.47(18) ?
    N4 C17 C18 . . 120.98(19) ?
    C16 C17 C18 . . 128.53(19) ?
    C17 C18 H18A . . 109.5 ?
    C17 C18 H18B . . 109.5 ?
    H18A C18 H18B . . 109.5 ?
    C17 C18 H18C . . 109.5 ?
    H18A C18 H18C . . 109.5 ?
    H18B C18 H18C . . 109.5 ?
loop_
    _geom_torsion_atom_site_label_1
    _geom_torsion_atom_site_label_2
    _geom_torsion_atom_site_label_3
    _geom_torsion_atom_site_label_4
    _geom_torsion_site_symmetry_1
    _geom_torsion_site_symmetry_2
    _geom_torsion_site_symmetry_3
    _geom_torsion_site_symmetry_4
    _geom_torsion
    _geom_torsion_publ_flag
    O2 Cu1 O1 C1 2_666 . . . 8.2(3) ?
    O4 Cu1 O1 C1 2_666 . . . -79.85(15) ?
    O3 Cu1 O1 C1 . . . . 87.51(15) ?
    N1 Cu1 O1 C1 . . . . -175.63(14) ?
    Cu1 Cu1 O1 C1 2_666 . . . 3.53(14) ?
    Cu1 O2 C1 O1 2_666 . . . 4.2(3) ?
    Cu1 O2 C1 C2 2_666 . . . -175.42(12) ?
    Cu1 O1 C1 O2 . . . . -5.7(3) ?
    Cu1 O1 C1 C2 . . . . 173.89(12) ?
    O2 Cu1 O3 C3 2_666 . . . 85.70(14) ?
    O1 Cu1 O3 C3 . . . . -81.65(14) ?
    O4 Cu1 O3 C3 2_666 . . . 3.9(3) ?
    N1 Cu1 O3 C3 . . . . -179.09(14) ?
    Cu1 Cu1 O3 C3 2_666 . . . 1.46(13) ?
    O2 Cu1 N1 C6 2_666 . . . -150.52(17) ?
    O1 Cu1 N1 C6 . . . . 30.33(18) ?
    O4 Cu1 N1 C6 2_666 . . . -59.76(18) ?
    O3 Cu1 N1 C6 . . . . 120.91(17) ?
    O2 Cu1 N1 N2 2_666 . . . 32.91(13) ?
    O1 Cu1 N1 N2 . . . . -146.24(12) ?
    O4 Cu1 N1 N2 2_666 . . . 123.67(13) ?
    O3 Cu1 N1 N2 . . . . -55.66(13) ?
    C6 N1 N2 C8 . . . . -0.6(2) ?
    Cu1 N1 N2 C8 . . . . 176.81(12) ?
    Cu1 O4 C3 O3 2_666 . . . 1.4(3) ?
    Cu1 O4 C3 C4 2_666 . . . -178.07(13) ?
    Cu1 O3 C3 O4 . . . . -2.1(3) ?
    Cu1 O3 C3 C4 . . . . 177.33(12) ?
    N2 N1 C6 C7 . . . . 0.6(2) ?
    Cu1 N1 C6 C7 . . . . -176.34(13) ?
    N2 N1 C6 C5 . . . . -178.95(18) ?
    Cu1 N1 C6 C5 . . . . 4.1(3) ?
    N1 C6 C7 C8 . . . . -0.5(2) ?
    C5 C6 C7 C8 . . . . 179.1(2) ?
    N1 N2 C8 C7 . . . . 0.3(2) ?
    N1 N2 C8 C9 . . . . 179.72(17) ?
    C6 C7 C8 N2 . . . . 0.1(2) ?
    C6 C7 C8 C9 . . . . -179.2(2) ?
    O8A Cu2 O7A C12A 2_656 . . . 8(5) ?
    O7 Cu2 O7A C12A . . . . -154(6) ?
    O6 Cu2 O7A C12A 2_656 . . . 85.3(17) ?
    O5 Cu2 O7A C12A . . . . -82.2(17) ?
    O8 Cu2 O7A C12A 2_656 . . . 10(3) ?
    N4 Cu2 O7A C12A . . . . 180.0(17) ?
    Cu2 Cu2 O7A C12A 2_656 . . . 0.3(17) ?
    Cu2 O8A C12A O7A 2_656 . . . -5(3) ?
    Cu2 O8A C12A C13A 2_656 . . . 175.6(13) ?
    Cu2 O7A C12A O8A . . . . 3(3) ?
    Cu2 O7A C12A C13A . . . . -178.1(12) ?
    O6 Cu2 O7 C12 2_656 . . . 82.6(4) ?
    O5 Cu2 O7 C12 . . . . -84.5(4) ?
    O8 Cu2 O7 C12 2_656 . . . -5.3(15) ?
    O7A Cu2 O7 C12 . . . . 24(4) ?
    N4 Cu2 O7 C12 . . . . 178.3(4) ?
    Cu2 Cu2 O7 C12 2_656 . . . -1.5(4) ?
    Cu2 O7 C12 O8 . . . . 1.6(9) ?
    Cu2 O7 C12 C13 . . . . -177.4(3) ?
    Cu2 O8 C12 O7 2_656 . . . -0.5(10) ?
    Cu2 O8 C12 C13 2_656 . . . 178.5(4) ?
    O8A Cu2 O5 C10 2_656 . . . -84.2(4) ?
    O7 Cu2 O5 C10 . . . . 92.26(18) ?
    O6 Cu2 O5 C10 2_656 . . . 7.0(4) ?
    O8 Cu2 O5 C10 2_656 . . . -75.43(19) ?
    O7A Cu2 O5 C10 . . . . 82.9(4) ?
    N4 Cu2 O5 C10 . . . . -174.79(15) ?
    Cu2 Cu2 O5 C10 2_656 . . . 4.01(15) ?
    C15 N3 N4 C17 . . . . -0.2(2) ?
    C15 N3 N4 Cu2 . . . . -176.20(12) ?
    O8A Cu2 N4 C17 2_656 . . . 41.6(7) ?
    O7 Cu2 N4 C17 . . . . -140.9(2) ?
    O6 Cu2 N4 C17 2_656 . . . -50.68(17) ?
    O5 Cu2 N4 C17 . . . . 129.72(17) ?
    O8 Cu2 N4 C17 2_656 . . . 39.9(3) ?
    O7A Cu2 N4 C17 . . . . -136.6(6) ?
    O8A Cu2 N4 N3 2_656 . . . -143.5(7) ?
    O7 Cu2 N4 N3 . . . . 34.0(2) ?
    O6 Cu2 N4 N3 2_656 . . . 124.19(13) ?
    O5 Cu2 N4 N3 . . . . -55.42(14) ?
    O8 Cu2 N4 N3 2_656 . . . -145.3(3) ?
    O7A Cu2 N4 N3 . . . . 38.3(6) ?
    Cu2 O6 C10 O5 2_656 . . . 6.4(3) ?
    Cu2 O6 C10 C11 2_656 . . . -173.03(13) ?
    Cu2 O5 C10 O6 . . . . -7.4(3) ?
    Cu2 O5 C10 C11 . . . . 172.06(13) ?
    N4 N3 C15 C16 . . . . 0.3(2) ?
    N4 N3 C15 C14 . . . . 179.44(19) ?
    N3 C15 C16 C17 . . . . -0.3(2) ?
    C14 C15 C16 C17 . . . . -179.3(2) ?
    N3 N4 C17 C16 . . . . -0.1(2) ?
    Cu2 N4 C17 C16 . . . . 175.49(13) ?
    N3 N4 C17 C18 . . . . -178.19(18) ?
    Cu2 N4 C17 C18 . . . . -2.6(3) ?
    C15 C16 C17 N4 . . . . 0.3(2) ?
    C15 C16 C17 C18 . . . . 178.2(2) ?
loop_
    _geom_hbond_atom_site_label_D
    _geom_hbond_atom_site_label_H
    _geom_hbond_atom_site_label_A
    _geom_hbond_site_symmetry_A
    _geom_hbond_distance_DH
    _geom_hbond_distance_HA
    _geom_hbond_distance_DA
    _geom_hbond_angle_DHA
    N2 H2 O5 . 0.88 1.93 2.785(2) 162.9
    N3 H3 O3 . 0.88 2 2.847(2) 162.6
_iucr_refine_instructions_details
;
TITL mo_10bo_jvw1b_0m in P-1
CELL  0.71073   8.1125  13.6429  13.7755   61.571   87.449   82.354
ZERR     2.00   0.0004   0.0007   0.0007    0.001    0.001    0.001
LATT   1
SFAC  C    H    CU   N    O
UNIT  36   56   4    8    16
MERG   2
OMIT     1   4   2
OMIT    -3   1   0
OMIT     1   7   4
OMIT     1   1   0
OMIT     0   8   4
OMIT     4   3   6
OMIT     0   7   2
OMIT     2   0   0
OMIT     0   6   1
OMIT    -3   0   3
OMIT     1   3   0
OMIT    -2  -1   3
OMIT    -1   5   9
OMIT     0   1   1
OMIT     0   1   2
OMIT    -2   5   4
OMIT     0   1   0
OMIT     0   4   6
OMIT     2   6   7
OMIT    -2   1   0
OMIT     0   4   8
OMIT    -5   3   1
OMIT     1   1   2
OMIT     3   3   8
EADP O8A O8
EADP O7A O7
EADP C12A C12
EADP C13A C13
HTAB  N2 O5
HTAB  N3 O3
DELU     0.0010   0.0010 O7 C12
SIMU     0.040   0.080   1.700 O7 C12
DELU     0.0010   0.0010 CU1 N1
SIMU     0.040   0.080   1.700 CU1 N1
FMAP   2
PLAN    5
SIZE     0.10   0.16   0.39
ACTA    50.00
BOND   $H
CONF
WPDB  -2
L.S.  12
TEMP  -173.23
SAME 0.01 0.02 CU2 O7A O8A C12A C13A
WGHT    0.050300    0.763400
FVAR       1.77061   0.73528
CU1   3    0.534777    0.494657    0.406632    11.00000    0.01382    0.01959 =
         0.02424   -0.01135   -0.00013   -0.00497
O1    5    0.402642    0.644151    0.338068    11.00000    0.03087    0.02501 =
         0.02926   -0.01193   -0.00497    0.00147
O2    5    0.347929    0.654644    0.493684    11.00000    0.02338    0.02370 =
         0.03234   -0.01274    0.00003    0.00019
C1    1    0.343093    0.694617    0.390724    11.00000    0.01666    0.01987 =
         0.03416   -0.01154   -0.00245   -0.00514
C2    1    0.259688    0.813980    0.323478    11.00000    0.03401    0.02040 =
         0.03888   -0.01019   -0.00560    0.00017
AFIX 137
H2A   2    0.142635    0.818607    0.343678    11.00000   -1.50000
H2B   2    0.266601    0.835773    0.244724    11.00000   -1.50000
H2C   2    0.315863    0.864790    0.338522    11.00000   -1.50000
AFIX   0
O3    5    0.326327    0.424028    0.436516    11.00000    0.01748    0.03362 =
         0.03816   -0.02381    0.00291   -0.00982
O4    5    0.268520    0.434945    0.591837    11.00000    0.02115    0.03452 =
         0.03137   -0.01760    0.00322   -0.01425
N1    4    0.595193    0.485643    0.257357    11.00000    0.02027    0.02272 =
         0.02614   -0.01180    0.00159   -0.00554
N2    4    0.610580    0.386555    0.254675    11.00000    0.01941    0.02307 =
         0.02705   -0.01285    0.00188   -0.00547
AFIX  43
H2    2    0.602025    0.321333    0.313145    11.00000   -1.20000
AFIX   0
C3    1    0.236590    0.409980    0.518640    11.00000    0.01422    0.02060 =
         0.03422   -0.01322   -0.00160   -0.00425
C4    1    0.077476    0.359865    0.528240    11.00000    0.01891    0.03515 =
         0.04910   -0.02669    0.00526   -0.01315
AFIX 137
H4A   2    0.022236    0.349375    0.596648    11.00000   -1.50000
H4B   2    0.103391    0.287079    0.529382    11.00000   -1.50000
H4C   2    0.003640    0.410649    0.464916    11.00000   -1.50000
AFIX   0
C5    1    0.613061    0.684240    0.122524    11.00000    0.05286    0.02542 =
         0.03606   -0.00954    0.00882   -0.01200
AFIX 137
H5A   2    0.501110    0.713582    0.133953    11.00000   -1.50000
H5B   2    0.641490    0.726677    0.044693    11.00000   -1.50000
H5C   2    0.693475    0.691965    0.168702    11.00000   -1.50000
AFIX   0
C6    1    0.617800    0.563093    0.153341    11.00000    0.02697    0.02646 =
         0.02611   -0.01077    0.00111   -0.00638
C7    1    0.645673    0.512479    0.085020    11.00000    0.03125    0.03479 =
         0.02406   -0.01329    0.00173   -0.00495
AFIX  43
H7    2    0.664403    0.548769    0.007863    11.00000   -1.20000
AFIX   0
C8    1    0.640258    0.399164    0.153025    11.00000    0.02205    0.03395 =
         0.02960   -0.01785    0.00041   -0.00509
C9    1    0.662529    0.301966    0.129789    11.00000    0.03757    0.04038 =
         0.04102   -0.02755    0.00134   -0.00422
AFIX 137
H9A   2    0.767689    0.254948    0.163398    11.00000   -1.50000
H9B   2    0.664407    0.329768    0.049798    11.00000   -1.50000
H9C   2    0.570110    0.257380    0.160918    11.00000   -1.50000
AFIX   0
CU2   3    0.408528    0.091442    0.423460    11.00000    0.01346    0.02278 =
         0.03971   -0.01966    0.00376   -0.00579
PART    2
O7A   5    0.338216    0.100880    0.562504   -21.00000    0.02602    0.02524 =
         0.04782   -0.02431    0.00255    0.00236
O8A   5    0.500194   -0.050377    0.684424   -21.00000    0.02672    0.02878 =
         0.04180   -0.02185    0.00718   -0.00212
C12A  1    0.389791    0.032642    0.661751   -21.00000    0.02034    0.02803 =
         0.04268   -0.02511    0.01214   -0.01083
C13A  1    0.328256    0.042108    0.764235   -21.00000    0.03617    0.03950 =
         0.03270   -0.02194    0.00024    0.01043
AFIX 137
H13A  2    0.412760    0.070497    0.789440   -21.00000   -1.50000
H13B  2    0.307970   -0.032112    0.823075   -21.00000   -1.50000
H13C  2    0.224723    0.093988    0.745668   -21.00000   -1.50000
AFIX   0
PART    1
O7    5    0.332697    0.128131    0.539928    21.00000    0.02602    0.02524 =
         0.04782   -0.02431    0.00255    0.00236
O8    5    0.482699   -0.026173    0.669553    21.00000    0.02672    0.02878 =
         0.04180   -0.02185    0.00718   -0.00212
C12   1    0.382558    0.063252    0.635668    21.00000    0.02034    0.02803 =
         0.04268   -0.02511    0.01214   -0.01083
C13   1    0.313963    0.092722    0.724481    21.00000    0.03617    0.03950 =
         0.03270   -0.02194    0.00024    0.01043
AFIX 137
H13D  2    0.347905    0.164619    0.710257    21.00000   -1.50000
H13E  2    0.357562    0.033757    0.796978    21.00000   -1.50000
H13F  2    0.192253    0.098768    0.723395    21.00000   -1.50000
AFIX   0
PART    0
O5    5    0.611006    0.162014    0.411974    11.00000    0.01785    0.02264 =
         0.04413   -0.01272   -0.00336   -0.00662
O6    5    0.764095    0.008687    0.538470    11.00000    0.01465    0.02235 =
         0.04374   -0.01618    0.00165   -0.00528
N3    4    0.231625    0.337341    0.298626    11.00000    0.01805    0.02466 =
         0.03303   -0.01574   -0.00049   -0.00530
AFIX  43
H3    2    0.274273    0.350482    0.348296    11.00000   -1.20000
AFIX   0
N4    4    0.261974    0.237613    0.297502    11.00000    0.01864    0.02781 =
         0.03490   -0.01943    0.00338   -0.00786
C10   1    0.745949    0.109162    0.464707    11.00000    0.01526    0.02118 =
         0.03529   -0.01827    0.00420   -0.00576
C11   1    0.895286    0.172365    0.435186    11.00000    0.01659    0.02448 =
         0.04609   -0.01755    0.00451   -0.00776
AFIX 137
H11A  2    0.929297    0.189291    0.360222    11.00000   -1.50000
H11B  2    0.987068    0.126202    0.487434    11.00000   -1.50000
H11C  2    0.866483    0.242651    0.438729    11.00000   -1.50000
AFIX   0
C14   1    0.076905    0.529255    0.200536    11.00000    0.04511    0.02700 =
         0.05377   -0.01482   -0.01469    0.00088
AFIX 137
H14A  2   -0.019434    0.528255    0.246373    11.00000   -1.50000
H14B  2    0.046909    0.580583    0.122789    11.00000   -1.50000
H14C  2    0.168848    0.554790    0.222613    11.00000   -1.50000
AFIX   0
C15   1    0.129259    0.413771    0.215507    11.00000    0.02325    0.02934 =
         0.03342   -0.01199    0.00045   -0.00727
C16   1    0.089799    0.360719    0.157098    11.00000    0.03048    0.03817 =
         0.02822   -0.01381   -0.00022   -0.01027
AFIX  43
H16   2    0.019081    0.391930    0.093502    11.00000   -1.20000
AFIX   0
C17   1    0.174555    0.252404    0.210251    11.00000    0.02584    0.03648 =
         0.03133   -0.01970    0.00505   -0.01182
C18   1    0.172317    0.158143    0.183103    11.00000    0.04878    0.05047 =
         0.05022   -0.03629   -0.00383   -0.00923
AFIX  33
H18A  2    0.244941    0.091897    0.235551    11.00000   -1.50000
H18B  2    0.212077    0.181326    0.107997    11.00000   -1.50000
H18C  2    0.058475    0.139740    0.188060    11.00000   -1.50000
HKLF    4
REM  mo_10bo_jvw1b_0m in P-1
REM R1 =  0.0308 for   5934 Fo > 4sig(Fo)  and  0.0342 for all   6578 data
REM    310 parameters refined using     17 restraints
END
WGHT      0.0475      0.7922
REM Highest difference peak  1.279,  deepest hole -0.586,  1-sigma level  0.071
Q1    1   0.2034  0.1221  0.7605  11.00000  0.05    1.28
Q2    1   0.3939 -0.0346  0.8710  11.00000  0.05    1.20
Q3    1   0.4128  0.0759  0.4789  11.00000  0.05    1.14
Q4    1   0.5408  0.4782  0.4722  11.00000  0.05    0.57
Q5    1   0.3877  0.1516  0.3947  11.00000  0.05    0.56
;
loop_
    _platon_squeeze_void_nr
    _platon_squeeze_void_average_x
    _platon_squeeze_void_average_y
    _platon_squeeze_void_average_z
    _platon_squeeze_void_volume
    _platon_squeeze_void_count_electrons
    _platon_squeeze_void_content
    1 -0.015 0.000 0.000 200 36 ' '
_platon_squeeze_details
;
TITL mo_10bo_jvw1b_0m in P-1
CELL    8.1125   13.6429   13.7755     61.57     87.45     82.35
SPGR P-1
# Note: Atoms in Void as Cxxx and Qxxx all others
C101 0.838 0.966 0.011 !       3.61 eA-3
C102 0.902 0.933 0.031 !       3.18 eA-3
C103 0.157 0.853 0.052 !       2.25 eA-3
C104 1.006 0.844 0.066 !       2.14 eA-3
C105 0.252 0.917 0.033 !       2.00 eA-3
C106 0.661 0.031 0.028 !       1.44 eA-3
Q107 0.863 0.880 0.143 !       1.35 eA-3
Q108 0.600 0.034 0.129 !       1.33 eA-3
Q109 0.796 0.868 0.248 !       1.30 eA-3
Q110 0.407 0.072 0.481 !       1.16 eA-3
C111 0.348 0.998 0.013 !       0.84 eA-3
Q112 0.618 0.843 0.612 !       0.60 eA-3
Q113 0.465 0.509 0.532 !       0.60 eA-3
Q114 0.662 0.988 0.198 !       0.58 eA-3
;
