# Supplementary material for: Tetra-μ-acetato-κ8 O:O′-bis­[(3,5-di­methyl-1H-pyrazole-κN 2)­copper(II)]
Source: Acta Crystallogr Sect E Struct Rep Online. 2011 Aug 27;67(Pt 9):m1299. doi: 10.1107/S1600536811032600 (PMC3200851; doi:10.1107/S1600536811032600)
Supplement: Supplementary file 2 [file e-67-m1299-Isup2.hkl]

#
# h,k,l, Fc-squared, Fo-squared, sigma(Fo-squared) and status flag
#
data_I
_shelx_title ' mo_10bo_jvw1b_0m in P-1'
_shelx_refln_list_code          4
_shelx_F_calc_maximum      178.50
_exptl_crystal_F_000       572.00
_reflns_d_resolution_high  0.7475
 
loop_
 _symmetry_equiv_pos_as_xyz
 'x, y, z'
 '-x, -y, -z'
 
_cell_length_a     8.1125
_cell_length_b    13.6429
_cell_length_c    13.7755
_cell_angle_alpha  61.571
_cell_angle_beta   87.449
_cell_angle_gamma  82.354
 
_shelx_F_squared_multiplier     1.000
 
loop_
 _refln_index_h
 _refln_index_k
 _refln_index_l
 _refln_F_squared_calc
 _refln_F_squared_meas
 _refln_F_squared_sigma
 _refln_observed_status
   1   0   0    31861.29    33138.39    339.96 o
   3   0   0     1460.07     1504.23     17.54 o
   4   0   0     1498.50     1945.98     28.58 o
   5   0   0      556.01      610.72      9.59 o
   6   0   0     1250.90     1234.15     23.47 o
   7   0   0       45.55       47.90      2.17 o
   8   0   0      237.80      244.75     10.77 o
   9   0   0        7.45        7.69      2.61 o
  10   0   0        0.38        0.00      2.87 o
 -10   1   0      586.96      591.72     13.92 o
  -9   1   0      676.07      676.55     14.85 o
  -8   1   0      211.85      209.22      6.26 o
  -7   1   0      153.02      141.26      4.78 o
  -6   1   0      594.98      600.70      9.25 o
  -5   1   0     2600.26     2768.98     41.67 o
  -4   1   0      694.80      663.17      9.94 o
  -1   1   0     2708.62     2785.11     52.30 o
   2   1   0     3743.41     4218.04     67.04 o
   3   1   0       99.65       62.63      0.93 o
   4   1   0       14.80       21.60      1.50 o
   5   1   0      575.40      574.56      9.05 o
   6   1   0      597.04      563.17      9.40 o
   7   1   0      550.35      576.69     10.31 o
   8   1   0      123.57      125.06      3.76 o
   9   1   0        2.47        4.24      2.50 o
  10   1   0      299.15      324.84      8.96 o
 -10   2   0       21.81       16.33      4.13 o
  -9   2   0      156.77      163.86      5.95 o
  -8   2   0      326.90      309.70      7.84 o
  -7   2   0       16.54       12.96      2.14 o
  -6   2   0      116.98      110.14      2.86 o
  -5   2   0      719.94      764.33     10.40 o
  -4   2   0       72.38       78.13      1.88 o
  -3   2   0     1358.20     1395.48     23.85 o
  -2   2   0     1078.57     1035.96     21.34 o
  -1   2   0     6950.53     7314.01    108.28 o
   0   2   0     9122.53    10106.11    189.05 o
   1   2   0    10611.22    11719.61    154.60 o
   2   2   0    30818.38    31933.22    374.46 o
   3   2   0     8880.87     8837.82    139.66 o
   4   2   0     3441.58     3408.87     43.53 o
   5   2   0      460.60      572.49      8.81 o
   6   2   0      721.09      723.45     12.38 o
   7   2   0        5.72        5.60      1.62 o
   8   2   0      386.37      392.45      7.82 o
   9   2   0      397.83      412.63      9.99 o
  10   2   0       77.62       86.36      4.48 o
 -10   3   0      321.14      317.40     10.59 o
  -9   3   0      246.63      256.87      9.46 o
  -8   3   0      342.04      343.17     12.84 o
  -7   3   0      855.02      848.53     18.09 o
  -6   3   0       12.94       10.76      1.74 o
  -5   3   0       66.46       56.65      1.76 o
  -4   3   0      222.96      186.58      3.89 o
  -3   3   0     4265.77     4180.81     73.61 o
  -2   3   0     7384.79     6844.77     98.59 o
  -1   3   0     7760.81     7926.14     92.18 o
   0   3   0     1423.66     1492.52     20.10 o
   2   3   0      122.72      142.35      1.47 o
   3   3   0        1.54        0.57      0.55 o
   4   3   0      332.16      361.81      5.41 o
   5   3   0      340.27      413.25      6.22 o
   6   3   0       34.52       41.83      1.84 o
   7   3   0        3.04        2.66      1.44 o
   8   3   0       81.71       85.26      3.04 o
   9   3   0      407.66      423.20      9.94 o
  10   3   0      181.40      180.71      6.37 o
 -10   4   0      233.80      229.47      9.24 o
  -9   4   0       62.09       62.29      5.07 o
  -8   4   0      111.48      119.04      5.75 o
  -7   4   0      659.95      613.28     16.24 o
  -6   4   0     1006.28      975.55     23.34 o
  -5   4   0      247.55      258.81      5.42 o
  -4   4   0     1041.34     1001.07     16.41 o
  -3   4   0       78.84       64.90      2.95 o
  -2   4   0      303.65      374.99      8.35 o
  -1   4   0      172.53      210.45      3.41 o
   0   4   0      885.47      993.17     16.17 o
   1   4   0      601.63      651.51     16.61 o
   2   4   0     2529.69     2486.65     21.98 o
   3   4   0    16825.46    17551.05    218.45 o
   4   4   0    10477.36    11254.16    152.31 o
   5   4   0     3274.24     3423.09     40.39 o
   6   4   0      316.98      277.15      5.13 o
   7   4   0      343.31      347.83      5.69 o
   8   4   0      449.64      441.08      7.89 o
   9   4   0      760.77      814.03     17.14 o
  10   4   0      353.26      376.90      9.42 o
  -9   5   0        5.08        5.33      3.99 o
  -8   5   0      845.75      827.24     20.86 o
  -7   5   0      654.73      597.12     15.79 o
  -6   5   0      165.67      167.22      5.82 o
  -5   5   0      774.10      788.28     18.81 o
  -4   5   0      118.22      103.42      2.79 o
  -3   5   0      162.97      164.94      3.62 o
  -2   5   0    11507.34    11777.20    146.11 o
  -1   5   0    16909.38    17491.62    219.67 o
   0   5   0     4580.88     4385.96     64.75 o
   1   5   0     2187.65     2135.19     27.12 o
   2   5   0        7.52        5.42      1.04 o
   3   5   0       12.82       17.90      0.93 o
   4   5   0      148.34      141.52      2.63 o
   5   5   0        2.51        5.46      1.32 o
   6   5   0       23.81       30.88      2.62 o
   7   5   0       62.55       65.23      2.53 o
   8   5   0       12.72        9.84      2.53 o
   9   5   0        2.81        1.32      2.48 o
  10   5   0        6.97       13.06      3.46 o
  -9   6   0      241.79      249.39     18.02 o
  -8   6   0       84.43       77.56      5.19 o
  -7   6   0      204.14      205.45     12.12 o
  -6   6   0       74.69       69.15      3.99 o
  -5   6   0      220.88      212.94      5.40 o
  -4   6   0      984.99      970.62     19.56 o
  -3   6   0     1196.49     1139.39     26.09 o
  -2   6   0     3716.96     3963.78     56.71 o
  -1   6   0      984.54     1100.93     12.98 o
   0   6   0      663.20      709.94     11.38 o
   1   6   0        6.04        8.66      1.07 o
   2   6   0        3.74       11.30      0.72 o
   3   6   0      788.83      840.85     12.42 o
   4   6   0      388.45      349.29      5.61 o
   5   6   0     1905.54     1889.16     30.77 o
   6   6   0      898.04      934.16     20.67 o
   7   6   0     1296.28     1381.21     25.99 o
   8   6   0      165.01      151.00      5.59 o
   9   6   0      196.76      196.29      6.34 o
  10   6   0      128.29      117.99      5.09 o
  -9   7   0       85.85       93.66      6.08 o
  -8   7   0       12.91       16.47      4.78 o
  -7   7   0        6.59        8.80      2.75 o
  -6   7   0      463.64      438.70     19.62 o
  -5   7   0      256.35      236.46      7.77 o
  -4   7   0      111.48      146.38      4.11 o
  -3   7   0       79.89       82.25      5.40 o
  -2   7   0     1062.45     1143.96     15.04 o
  -1   7   0      231.16      206.95      3.26 o
   0   7   0     2199.81     2138.96     31.53 o
   1   7   0     7830.93     8180.86    119.31 o
   2   7   0     6642.40     6876.86     90.96 o
   3   7   0     3186.97     3155.25     42.24 o
   4   7   0      158.39      161.51      2.94 o
   5   7   0        6.36        8.36      1.30 o
   6   7   0      133.11      134.37      5.32 o
   7   7   0       91.00       86.21      3.49 o
   8   7   0      173.86      165.84      5.55 o
   9   7   0       45.36       41.24      3.38 o
  10   7   0        3.22        4.77      3.00 o
  -8   8   0      222.31      254.75      9.36 o
  -7   8   0      188.58      163.72      6.13 o
  -6   8   0       84.95       77.37      3.86 o
  -5   8   0       68.52       63.24      3.48 o
  -4   8   0      718.40      744.62     16.35 o
  -3   8   0     1978.60     2038.49     51.71 o
  -2   8   0     2661.79     2602.68     50.91 o
  -1   8   0     1405.15     1443.81     22.95 o
   0   8   0      800.84      843.61     15.35 o
   1   8   0       25.13       22.42      1.47 o
   2   8   0        3.57        4.58      1.16 o
   3   8   0       53.41       42.68      2.24 o
   4   8   0      151.21      148.41      2.92 o
   5   8   0       10.69       14.18      1.54 o
   6   8   0      350.09      388.98      9.73 o
   7   8   0      905.21      864.51     17.22 o
   8   8   0       98.19       90.94      4.21 o
   9   8   0      153.36      154.83      5.76 o
  10   8   0       24.82       20.69      6.22 o
  -8   9   0       80.70       93.57      6.22 o
  -7   9   0      163.24      158.66      6.19 o
  -6   9   0      146.66      136.76      5.33 o
  -5   9   0        2.01        2.85      2.38 o
  -4   9   0      456.40      450.86     11.39 o
  -3   9   0       50.52       60.67      3.00 o
  -2   9   0        1.43        0.53      1.66 o
  -1   9   0        1.04        1.63      1.26 o
   0   9   0       98.45       95.20      4.38 o
   1   9   0     1461.03     1536.24     32.60 o
   2   9   0     6203.02     6485.02     93.61 o
   3   9   0     3972.69     4274.16     84.66 o
   4   9   0     1161.28     1158.48     30.80 o
   5   9   0      804.76      797.50     15.63 o
   6   9   0      311.68      306.58      7.58 o
   7   9   0       58.41       54.82      3.52 o
   8   9   0      308.70      301.59      7.74 o
   9   9   0       96.55       93.44      4.65 o
  -7  10   0       30.38       28.20      3.67 o
  -6  10   0      121.75      123.60      5.46 o
  -5  10   0       56.58       47.88      3.75 o
  -4  10   0       67.93       65.83      3.19 o
  -3  10   0       80.46      110.07      6.10 o
  -2  10   0      290.14      306.32     11.45 o
  -1  10   0      777.16      808.52     16.74 o
   0  10   0     1649.73     1623.55     26.50 o
   1  10   0     3319.41     3370.17     67.08 o
   2  10   0      667.43      662.62     17.31 o
   3  10   0       47.65       41.98      1.79 o
   4  10   0        0.31        1.14      1.42 o
   5  10   0       17.53        7.12      4.94 o
   6  10   0        0.06        1.34      2.16 o
   7  10   0       54.53       54.50      3.09 o
   8  10   0       51.53       57.01      3.66 o
   9  10   0        4.03        2.16      2.74 o
  -6  11   0      325.69      358.89     14.67 o
  -5  11   0       34.98       28.53      3.94 o
  -4  11   0      134.39      123.18      6.09 o
  -3  11   0      224.85      204.55      6.01 o
  -2  11   0       33.80       21.19      2.33 o
  -1  11   0       57.19       49.93      3.49 o
   0  11   0        1.16        2.11      1.82 o
   1  11   0     1073.00     1011.44     15.84 o
   2  11   0      109.70      104.99      5.18 o
   3  11   0       99.43       98.14      3.93 o
   4  11   0      841.89      888.26     23.13 o
   5  11   0     1371.75     1442.62     33.04 o
   6  11   0     1364.52     1362.83     32.72 o
   7  11   0      163.21      148.81      5.82 o
   8  11   0       46.15       37.89      3.57 o
  -6  12   0       77.47       77.41      5.64 o
  -5  12   0       73.67       66.96     10.05 o
  -4  12   0        9.28        3.19      3.38 o
  -3  12   0       63.49       63.95      4.51 o
  -2  12   0       13.08       12.14      2.93 o
  -1  12   0      464.78      477.71     13.42 o
   0  12   0     2117.47     2063.80     61.40 o
   1  12   0     1253.57     1274.33     24.52 o
   2  12   0      644.87      689.61     13.72 o
   3  12   0     1511.54     1567.49     56.32 o
   4  12   0       51.76       51.89      7.50 o
   5  12   0       69.72       69.77      4.06 o
   6  12   0      117.68      114.25      5.13 o
   7  12   0       28.60       17.22      6.38 o
   8  12   0        1.08        2.87      6.06 o
  -5  13   0       51.34       53.88      6.22 o
  -4  13   0      402.41      405.70     12.52 o
  -3  13   0      148.21      147.88      6.77 o
  -2  13   0      195.89      184.53      7.10 o
  -1  13   0      148.86      139.00      9.57 o
   0  13   0      210.45      184.99      6.16 o
   1  13   0       64.57       59.26      4.78 o
   2  13   0        0.02        0.09      2.09 o
   3  13   0      135.84      132.35      4.74 o
   4  13   0       58.48       72.64      3.33 o
   5  13   0      572.88      644.01     22.97 o
   6  13   0      313.39      297.28     14.35 o
   7  13   0       96.12       96.97      8.93 o
  -4  14   0       24.46       26.84      5.10 o
  -3  14   0       62.41       58.98      4.85 o
  -2  14   0        4.80        1.41      3.26 o
  -1  14   0       42.95       38.87      3.67 o
   0  14   0       79.70       86.25      4.09 o
   1  14   0      247.19      268.02      7.15 o
   2  14   0      684.53      730.65     15.03 o
   3  14   0      645.31      699.08     15.01 o
   4  14   0      464.56      533.32     20.41 o
   5  14   0      452.66      461.55     18.82 o
   6  14   0       96.64       77.19      7.97 o
  -2  15   0      141.04      158.55      6.17 o
  -1  15   0      590.12      611.20     14.72 o
   0  15   0      631.75      637.79     14.30 o
   1  15   0      255.69      263.36      7.36 o
   2  15   0      230.80      250.71     13.08 o
   3  15   0       11.71        7.02      5.42 o
   4  15   0        1.43        0.00      6.06 o
   5  15   0       15.09        9.89      6.38 o
   1  16   0       28.22       33.51      4.81 o
   2  16   0       75.57       79.32     11.32 o
  -4 -15   1       22.27       19.46      6.70 o
  -3 -15   1       18.24       19.14      4.15 o
  -2 -15   1      256.88      269.41     17.86 o
  -1 -15   1      236.99      252.37      8.66 o
   0 -15   1      623.04      639.02     13.99 o
   1 -15   1      526.32      554.89     13.20 o
  -5 -14   1       68.81       65.39      7.66 o
  -4 -14   1      230.37      237.55      6.34 o
  -3 -14   1      461.54      471.15     10.50 o
  -2 -14   1      306.27      358.24     11.32 o
  -1 -14   1       96.33      115.57      5.11 o
   0 -14   1       80.37       94.82      4.70 o
   1 -14   1       59.82       66.63      4.62 o
   2 -14   1        5.71        7.28      3.49 o
   3 -14   1        6.77        6.43      3.94 o
  -6 -13   1        3.06        0.00      2.79 o
  -5 -13   1       25.01       19.20      3.24 o
  -4 -13   1       30.48       29.98      3.83 o
  -3 -13   1        0.73        1.39      2.39 o
  -2 -13   1        0.04        0.00      1.98 o
  -1 -13   1      485.96      466.67     10.37 o
   0 -13   1     1003.21      981.08     24.92 o
   1 -13   1      462.73      450.64     13.56 o
   2 -13   1      333.54      306.36      9.81 o
   3 -13   1      293.77      305.20     10.38 o
   4 -13   1      160.57      175.61      7.89 o
  -7 -12   1      141.01      127.72      8.13 o
  -6 -12   1      281.69      297.94     17.70 o
  -5 -12   1       65.00       69.38      4.67 o
  -4 -12   1      229.89      222.38      7.43 o
  -3 -12   1      268.70      274.10      7.12 o
  -2 -12   1      367.96      390.81     21.22 o
  -1 -12   1     1408.62     1481.59     28.92 o
   0 -12   1     1497.88     1542.40     41.94 o
   1 -12   1      432.73      412.81     11.50 o
   2 -12   1        2.62        1.59      2.93 o
   3 -12   1        0.05        1.44      3.16 o
   4 -12   1        8.10       11.94      3.72 o
   5 -12   1        7.01        8.88      3.94 o
  -8 -11   1       20.38       18.87      3.52 o
  -7 -11   1      102.33       97.46      5.49 o
  -6 -11   1      769.70      747.69     19.03 o
  -5 -11   1      510.94      500.30     13.75 o
  -4 -11   1       73.60       65.39      4.27 o
  -3 -11   1      245.12      250.17      6.69 o
  -2 -11   1        0.16        0.40      2.06 o
  -1 -11   1      108.09       96.02      8.45 o
   0 -11   1       21.38       18.14      2.33 o
   1 -11   1      465.31      443.77     17.46 o
   2 -11   1     1079.60     1067.10     36.72 o
   3 -11   1     1263.25     1225.52     36.92 o
   4 -11   1      673.83      652.88     14.29 o
   5 -11   1      137.22      153.29      8.61 o
   6 -11   1       71.93       79.08      5.75 o
  -8 -10   1       29.02       24.89      4.21 o
  -7 -10   1      229.14      219.13      6.88 o
  -6 -10   1      199.71      199.27      5.84 o
  -5 -10   1      612.29      557.41     15.09 o
  -4 -10   1      138.79      134.29      9.41 o
  -3 -10   1       77.17       79.79      3.73 o
  -2 -10   1      480.53      453.11     10.35 o
  -1 -10   1     1202.97     1220.86     30.56 o
   0 -10   1     1410.34     1434.39     27.27 o
   1 -10   1     1473.06     1483.27     32.41 o
   2 -10   1      657.88      697.24     26.68 o
   3 -10   1      527.18      503.52     14.70 o
   4 -10   1      122.07      128.00      5.03 o
   5 -10   1       51.49       51.16      3.62 o
   6 -10   1      159.41      162.49      6.07 o
   7 -10   1       27.40       17.90      4.78 o
  -9  -9   1       90.33       80.85      4.49 o
  -8  -9   1      157.76      143.24      5.67 o
  -7  -9   1       10.83        8.14      2.67 o
  -6  -9   1      123.35      102.15      6.11 o
  -5  -9   1      273.43      259.91      9.01 o
  -4  -9   1      866.86      897.05     19.60 o
  -3  -9   1     1011.09     1027.88     30.80 o
  -2  -9   1     1119.41     1116.86     22.51 o
  -1  -9   1      356.70      388.02     15.22 o
   0  -9   1        5.84       15.58      5.70 o
   1  -9   1       17.86       17.30      1.79 o
   2  -9   1      188.90      187.13      7.12 o
   3  -9   1      788.50      740.25     15.34 o
   4  -9   1      339.46      311.59     10.31 o
   5  -9   1      367.32      318.76      9.57 o
   6  -9   1      175.41      183.17      6.19 o
   7  -9   1       47.47       39.47      4.51 o
  -9  -8   1       36.91       35.44      5.95 o
  -8  -8   1       37.06       33.12      3.32 o
  -7  -8   1        9.03        5.58      2.47 o
  -6  -8   1      321.02      277.20      7.35 o
  -5  -8   1      390.15      385.77      7.56 o
  -4  -8   1        1.66        3.66      1.18 o
  -3  -8   1      173.65      160.81      6.44 o
  -2  -8   1        0.46        4.39      1.26 o
  -1  -8   1      658.13      630.20      9.88 o
   0  -8   1      569.83      567.79     17.27 o
   1  -8   1     1465.70     1372.62     22.27 o
   2  -8   1     1131.13     1096.96     21.43 o
   3  -8   1     2234.68     2269.02     44.10 o
   4  -8   1     1952.12     2016.63     41.40 o
   5  -8   1       76.15       79.18      3.56 o
   6  -8   1       38.27       30.15      3.19 o
   7  -8   1       60.12       65.02      4.74 o
   8  -8   1       77.15       70.46      5.64 o
 -10  -7   1       54.71       55.13      4.18 o
  -9  -7   1      400.12      390.45      9.74 o
  -8  -7   1      768.57      721.32     15.43 o
  -7  -7   1     1133.23     1112.85     23.00 o
  -6  -7   1      228.65      247.60      8.24 o
  -5  -7   1       27.94       27.24      2.16 o
  -4  -7   1      360.72      386.62      5.79 o
  -3  -7   1     4150.09     4264.56     54.83 o
  -2  -7   1     9930.98     9993.01    145.49 o
  -1  -7   1     6344.05     6686.34     99.47 o
   0  -7   1      153.67      136.67      2.77 o
   1  -7   1        3.01        5.63      0.92 o
   2  -7   1       76.01       97.55      2.87 o
   3  -7   1       26.17       26.26      2.27 o
   4  -7   1        9.08        3.82      1.82 o
   5  -7   1       16.10       14.44      2.33 o
   6  -7   1      505.05      463.29     11.28 o
   7  -7   1      446.44      395.02     11.61 o
   8  -7   1       17.20       20.08      4.17 o
 -10  -6   1       66.41       63.44      4.34 o
  -9  -6   1       22.64       25.26      3.23 o
  -8  -6   1       38.03       26.74      2.96 o
  -7  -6   1       32.48       37.65      2.54 o
  -6  -6   1        2.60        4.57      1.60 o
  -5  -6   1       80.94       75.87      3.21 o
  -4  -6   1        0.69        2.63      0.89 o
  -3  -6   1       25.59       26.87      1.16 o
  -2  -6   1        1.22        4.08      0.88 o
  -1  -6   1        1.57        2.55      0.82 o
   0  -6   1        3.43        6.76      0.85 o
   1  -6   1      721.95      641.55      9.71 o
   2  -6   1     2303.93     2193.49     29.08 o
   3  -6   1     4038.33     4104.98     69.00 o
   4  -6   1     1484.47     1487.06     27.28 o
   5  -6   1      346.54      356.21      8.83 o
   6  -6   1      679.22      693.98     14.03 o
   7  -6   1       99.12      100.20      8.29 o
   8  -6   1       30.85       26.20      4.06 o
   9  -6   1      206.89      206.21      8.66 o
 -10  -5   1        2.33        0.21      3.00 o
  -9  -5   1       43.62       35.02      3.33 o
  -8  -5   1      288.28      295.39      6.68 o
  -7  -5   1      783.79      783.70     14.03 o
  -6  -5   1      411.86      392.24      6.49 o
  -5  -5   1      321.34      335.75      8.85 o
  -4  -5   1        2.67       10.20      0.79 o
  -3  -5   1      646.92      688.53     10.37 o
  -2  -5   1     1859.73     1969.23     25.28 o
  -1  -5   1     1720.14     1471.70     27.85 o
   0  -5   1     2345.71     2318.66     40.87 o
   1  -5   1    13196.77    13910.32    181.22 o
   2  -5   1     5258.44     5569.25     82.63 o
   3  -5   1      613.38      623.56     10.99 o
   4  -5   1        1.86        2.89      1.42 o
   5  -5   1       19.01       26.93      2.18 o
   6  -5   1      162.89      124.70      5.14 o
   7  -5   1      206.88      180.07      7.10 o
   8  -5   1       19.32       19.56      3.72 o
   9  -5   1      105.15       97.80      6.20 o
 -10  -4   1      255.15      273.75      9.98 o
  -9  -4   1      761.09      824.56     17.59 o
  -8  -4   1      465.46      467.32      9.22 o
  -7  -4   1      239.90      246.65      5.85 o
  -6  -4   1      180.83      155.52      3.75 o
  -5  -4   1      298.79      362.12      8.26 o
  -4  -4   1      756.79      767.27     11.49 o
  -3  -4   1     3712.52     3821.23     49.29 o
  -2  -4   1      481.75      366.13      9.83 o
  -1  -4   1       17.32       18.04      1.82 o
   0  -4   1      847.79     1015.79     16.73 o
   1  -4   1       43.88       46.81      2.92 o
   2  -4   1     1468.78     1449.62     19.12 o
   3  -4   1     1418.39     1347.82     24.57 o
   4  -4   1      909.60      800.56     15.29 o
   5  -4   1     1664.38     1658.44     29.47 o
   6  -4   1     2080.19     2115.01     46.04 o
   7  -4   1      570.29      561.10     15.10 o
   8  -4   1      262.00      273.34      9.58 o
   9  -4   1        3.63        8.41      5.42 o
 -10  -3   1      199.86      203.17      8.44 o
  -9  -3   1       34.87       36.70      2.66 o
  -8  -3   1        3.43        0.62      1.81 o
  -7  -3   1       56.60       58.36      3.04 o
  -6  -3   1       81.44       87.53      2.98 o
  -5  -3   1      211.29      234.46      7.87 o
  -4  -3   1     1275.52     1333.02     22.63 o
  -3  -3   1      370.22      362.83      5.39 o
  -2  -3   1       47.38       21.68      0.68 o
  -1  -3   1      111.17      124.13      4.62 o
   0  -3   1     2391.59     2372.36     39.48 o
   1  -3   1    14888.36    16130.36    253.42 o
   2  -3   1    16516.53    16971.74    257.78 o
   3  -3   1     5053.40     4959.15     78.83 o
   4  -3   1      429.88      389.66      6.85 o
   5  -3   1      350.61      343.45      6.65 o
   6  -3   1       59.86       60.42      2.47 o
   7  -3   1      440.48      434.22     12.07 o
   8  -3   1        2.01        1.45      2.38 o
   9  -3   1       85.33       85.04      5.07 o
  10  -3   1        6.04        9.43      4.04 o
 -10  -2   1     1051.90     1107.51     32.06 o
  -9  -2   1     1863.15     1944.72     32.27 o
  -8  -2   1      808.37      854.18     16.99 o
  -7  -2   1      270.79      261.95      6.11 o
  -6  -2   1      218.02      221.35      5.10 o
  -5  -2   1      138.97      154.32      3.16 o
  -4  -2   1     2378.27     2660.66     41.04 o
  -3  -2   1     8637.34     9182.40    149.80 o
  -2  -2   1     1270.35     1061.23     20.88 o
  -1  -2   1       12.73       20.07      0.91 o
   0  -2   1     4629.00     4773.39     65.30 o
   1  -2   1     9007.83     8644.86    122.70 o
   2  -2   1     1339.59     1541.61     22.06 o
   3  -2   1      942.68      935.11     12.67 o
   4  -2   1     1428.05     1645.89     24.82 o
   5  -2   1     2524.89     2497.92     34.47 o
   6  -2   1     1006.12      932.68     16.53 o
   7  -2   1      389.54      416.17      9.38 o
   8  -2   1      452.38      440.47     10.61 o
   9  -2   1      208.17      202.39      6.32 o
  10  -2   1       83.38       73.86      9.21 o
 -10  -1   1      256.82      266.62      8.64 o
  -9  -1   1       26.44       29.51      3.06 o
  -8  -1   1       14.86       17.74      2.10 o
  -7  -1   1       45.63       38.00      2.26 o
  -6  -1   1      377.81      400.34      8.04 o
  -5  -1   1        0.20        1.02      1.00 o
  -4  -1   1        9.30       11.28      2.19 o
  -3  -1   1     1283.00     1327.05     23.14 o
  -2  -1   1     3846.47     3925.72     72.67 o
  -1  -1   1      992.77      796.42     24.22 o
   0  -1   1      444.19      586.76     31.19 o
   1  -1   1       13.89       14.46      0.55 o
   2  -1   1     5904.43     6474.99     81.76 o
   3  -1   1     5394.06     5167.21     68.56 o
   4  -1   1     6770.65     6464.81     72.97 o
   5  -1   1     4113.43     4388.24     54.10 o
   6  -1   1      614.59      630.31     10.12 o
   7  -1   1        5.57        6.17      1.96 o
   8  -1   1      360.88      355.54      8.89 o
   9  -1   1      208.94      202.06      6.26 o
  10  -1   1      150.51      145.97      5.83 o
 -10   0   1      215.09      208.38      6.94 o
  -9   0   1      438.04      438.92     10.55 o
  -8   0   1      241.30      255.16      5.73 o
  -7   0   1      675.29      679.13     11.90 o
  -6   0   1     1747.76     1587.72     28.64 o
  -5   0   1       37.41       49.30      1.93 o
  -4   0   1      212.98      207.78      5.10 o
  -3   0   1     1225.60     1286.12     25.93 o
  -2   0   1     5644.63     6481.16     91.07 o
  -1   0   1    14145.00    14259.96    241.38 o
   1   0   1     8226.02     9265.34    164.88 o
   2   0   1     9394.85     9791.40    124.03 o
   3   0   1     1166.11     1115.90     11.87 o
   4   0   1      211.74      287.41      4.33 o
   5   0   1      113.98      116.63      1.95 o
   6   0   1      518.41      597.93     11.10 o
   7   0   1      147.01      148.34      3.86 o
   8   0   1      529.58      531.78     16.23 o
   9   0   1      173.79      179.77      5.95 o
  10   0   1      228.47      208.41      8.23 o
 -10   1   1     1123.83     1117.36     28.08 o
  -9   1   1      857.15      861.79     18.52 o
  -8   1   1      282.52      284.08      7.36 o
  -7   1   1       40.12       33.56      2.01 o
  -6   1   1     1114.78     1051.28     16.94 o
  -5   1   1     1948.62     1930.68     31.07 o
  -4   1   1      372.46      444.44      7.21 o
  -3   1   1      131.06      182.14      3.27 o
  -2   1   1      307.43      378.31      7.67 o
  -1   1   1      261.59      202.07     10.67 o
   1   1   1      559.64      455.55      2.22 o
   2   1   1     4459.04     4461.52     53.28 o
   3   1   1     1963.82     2087.75     29.12 o
   4   1   1     9520.57     9928.50    114.84 o
   5   1   1     4299.12     4144.48     54.31 o
   6   1   1     1789.29     1893.57     31.91 o
   7   1   1      134.22      161.56      4.04 o
   8   1   1       90.02       95.91      4.04 o
   9   1   1        0.52        0.48      2.10 o
  10   1   1       47.28       58.86      4.94 o
 -10   2   1        2.63        3.78      3.72 o
  -9   2   1       23.91       23.07      3.72 o
  -8   2   1        0.20        1.68      2.38 o
  -7   2   1      535.30      565.24     12.39 o
  -6   2   1      613.72      568.89     10.19 o
  -5   2   1      610.04      531.33     11.26 o
  -4   2   1      383.92      396.76      6.49 o
  -3   2   1       59.68       62.53      2.15 o
  -2   2   1     2068.41     2119.44     29.73 o
  -1   2   1     1952.63     1891.77     32.66 o
   0   2   1     6570.13     6278.69     72.01 o
   1   2   1    17461.41    19099.45    266.25 o
   2   2   1    26702.42    29629.93    347.55 o
   3   2   1    11665.00    11996.01    127.98 o
   4   2   1     7204.25     7570.65    106.58 o
   5   2   1      223.75      219.30      4.61 o
   6   2   1      314.69      371.21      7.27 o
   7   2   1       63.45       90.35      4.77 o
   8   2   1      141.90      131.63      4.89 o
   9   2   1       96.01       93.15      3.74 o
  10   2   1      123.26      105.97      5.86 o
 -10   3   1      258.47      270.30      9.92 o
  -9   3   1      590.77      594.55     16.13 o
  -8   3   1     1061.33     1035.88     26.16 o
  -7   3   1      621.59      599.95     18.18 o
  -6   3   1      141.99      127.87      3.85 o
  -4   3   1      278.47      274.54      4.74 o
  -3   3   1      635.62      741.63     10.89 o
  -2   3   1     1126.11     1025.09     16.76 o
  -1   3   1     3340.98     3211.18     44.82 o
   0   3   1      749.81      815.93     19.08 o
   1   3   1      600.35      580.14      8.98 o
   2   3   1      511.20      696.14     14.76 o
   3   3   1       20.51        7.34      1.12 o
   4   3   1     1789.83     1970.41     23.53 o
   5   3   1     2176.17     2175.30     26.37 o
   6   3   1      894.89      861.07     13.23 o
   7   3   1      164.16      183.13      4.27 o
   8   3   1      710.13      779.64     14.47 o
   9   3   1      643.68      631.32     11.68 o
  10   3   1       25.57       27.18      3.30 o
 -10   4   1       61.42       64.52      5.19 o
  -9   4   1       32.03       25.46      4.04 o
  -8   4   1       88.32       80.60      5.07 o
  -7   4   1       91.72       95.69      4.28 o
  -6   4   1       44.77       53.52      2.63 o
  -5   4   1        2.25       10.16      1.51 o
  -4   4   1       62.07       87.25      3.18 o
  -3   4   1      411.95      523.40      8.64 o
  -2   4   1       41.25       63.65      2.68 o
  -1   4   1      171.43      183.31      3.11 o
   0   4   1     1106.71     1232.38     19.00 o
   1   4   1      105.86       73.69      2.01 o
   2   4   1     4130.37     4258.09     71.12 o
   3   4   1    28279.28    31740.37    372.77 o
   4   4   1    21027.11    22349.15    272.17 o
   5   4   1     3169.18     3233.96     42.39 o
   6   4   1      234.42      243.37      4.47 o
   7   4   1       21.89       25.63      1.86 o
   8   4   1       81.85       77.62      3.02 o
   9   4   1      322.46      323.09      7.03 o
  10   4   1      178.58      186.92      6.44 o
  -9   5   1      225.42      238.76      8.56 o
  -8   5   1      713.06      714.47     30.30 o
  -7   5   1     1340.01     1328.22     26.98 o
  -6   5   1     1417.73     1386.11     26.68 o
  -5   5   1      731.98      696.18     14.78 o
  -4   5   1      284.16      336.39     10.25 o
  -3   5   1      777.54      734.55     10.60 o
  -2   5   1     5006.49     5381.17     90.89 o
  -1   5   1     3631.11     3499.76     44.78 o
   0   5   1     2102.80     1911.71     29.35 o
   1   5   1      394.22      336.31      7.93 o
   2   5   1      269.49      248.49      1.53 o
   3   5   1      227.77      323.58      3.86 o
   4   5   1      224.06      242.26      3.10 o
   5   5   1        2.84        0.05      0.94 o
   6   5   1      357.81      367.99      6.43 o
   7   5   1     1092.92     1132.92     18.01 o
   8   5   1      611.11      620.02     14.18 o
   9   5   1      476.51      491.27      9.55 o
  10   5   1      144.66      151.23      5.62 o
  -9   6   1      278.84      282.34     10.37 o
  -8   6   1        7.63        8.91      3.49 o
  -7   6   1      201.11      196.59      6.19 o
  -6   6   1       92.83       89.27      4.14 o
  -5   6   1      465.98      419.72     10.12 o
  -4   6   1       17.11       24.57      1.62 o
  -3   6   1       54.73       52.83      2.60 o
  -2   6   1      128.36      134.21      1.72 o
  -1   6   1       23.02       16.37      1.25 o
   1   6   1       90.34       80.84      2.25 o
   2   6   1     1883.53     2016.81     33.41 o
   3   6   1     5110.02     5417.51     69.14 o
   4   6   1     3462.26     3605.58     45.76 o
   5   6   1     3246.98     3329.66     52.20 o
   6   6   1     2049.72     2145.78     32.80 o
   7   6   1     1751.33     1842.16     44.74 o
   8   6   1      162.49      145.35      5.59 o
   9   6   1       14.45       11.96      2.63 o
  10   6   1       32.32       24.87      4.51 o
  -9   7   1       22.76       19.54      4.39 o
  -8   7   1      129.39      147.27      7.34 o
  -7   7   1      535.02      532.41     14.95 o
  -6   7   1      689.84      690.75     17.71 o
  -5   7   1      487.53      429.77     10.24 o
  -4   7   1     1637.42     1596.96     37.71 o
  -3   7   1      857.99      872.18     24.31 o
  -2   7   1       22.64       14.98      1.08 o
  -1   7   1      364.17      372.34      6.40 o
   0   7   1     4575.54     4792.40     77.30 o
   1   7   1     6431.46     6657.37    103.29 o
   2   7   1     6673.72     6943.22     97.78 o
   3   7   1     2447.11     2558.19     43.29 o
   4   7   1        5.81       15.29      0.94 o
   5   7   1      647.51      729.58     14.05 o
   6   7   1      134.93      120.65      4.95 o
   7   7   1        4.91        6.80      2.96 o
   8   7   1      133.05      124.27      4.99 o
   9   7   1      432.93      397.31      9.55 o
  10   7   1       19.64       15.95      3.02 o
  -8   8   1      615.30      630.29     24.88 o
  -7   8   1      256.79      247.75      7.30 o
  -6   8   1        1.44        4.97      2.45 o
  -5   8   1      135.61      142.17      6.22 o
  -4   8   1      195.07      168.17      7.24 o
  -3   8   1      924.81      873.26     16.93 o
  -2   8   1      337.70      348.11      5.62 o
  -1   8   1      395.24      373.21      6.28 o
   0   8   1      556.09      604.83     11.12 o
   1   8   1       28.23       29.74      1.33 o
   2   8   1      813.68      867.77     13.03 o
   3   8   1        8.25       11.63      1.06 o
   4   8   1       18.96       19.77      1.06 o
   5   8   1      541.64      538.62     15.43 o
   6   8   1     2071.59     2185.00     87.82 o
   7   8   1     2430.14     2384.08     58.61 o
   8   8   1     1228.72     1197.23     23.63 o
   9   8   1      567.65      559.05     12.32 o
  10   8   1       27.59       24.48      3.21 o
  -8   9   1        7.88        3.25      3.94 o
  -7   9   1       17.67        8.52      3.07 o
  -6   9   1        1.32        1.35      2.51 o
  -5   9   1      186.32      191.81     11.30 o
  -4   9   1     1606.86     1554.59     36.07 o
  -3   9   1      543.64      498.29     10.49 o
  -2   9   1      198.44      194.95      7.28 o
  -1   9   1      837.55      958.38     13.79 o
   0   9   1       38.17       43.09      2.31 o
   1   9   1     2781.56     2876.39     40.11 o
   2   9   1    10221.24    10943.08    168.74 o
   3   9   1     3752.75     3870.66     59.92 o
   4   9   1      907.10      914.75     16.76 o
   5   9   1      716.61      734.20     18.85 o
   6   9   1        5.41       10.30      1.62 o
   7   9   1       70.42       57.85      3.19 o
   8   9   1       24.36       22.55      2.82 o
   9   9   1       25.05       26.46      3.99 o
  -7  10   1      476.50      475.61     14.41 o
  -6  10   1      430.21      428.01     10.31 o
  -5  10   1        2.38        2.55      2.39 o
  -4  10   1      510.65      500.77     24.43 o
  -3  10   1      660.45      648.61     15.07 o
  -2  10   1      102.25       92.24      3.43 o
  -1  10   1        7.12       10.69      1.39 o
   0  10   1      632.28      632.61     12.75 o
   1  10   1      773.65      785.83     11.72 o
   2  10   1       33.87       38.30      1.73 o
   3  10   1      242.54      226.32      5.13 o
   4  10   1      577.95      584.26     10.08 o
   5  10   1      143.83      151.24      5.33 o
   6  10   1      176.14      164.35      4.78 o
   7  10   1      444.61      416.96      9.10 o
   8  10   1      593.70      587.25     13.35 o
   9  10   1       94.76       93.88      8.29 o
  -7  11   1       33.10       37.35      4.85 o
  -6  11   1      114.76      118.44      6.54 o
  -5  11   1        0.84        2.39      3.16 o
  -4  11   1       17.33       17.19      3.16 o
  -3  11   1       20.88       15.94      3.19 o
  -2  11   1      518.21      472.72     12.29 o
  -1  11   1      837.36      799.15     26.16 o
   0  11   1      114.19       99.88      3.93 o
   1  11   1        0.63        2.33      1.48 o
   2  11   1      290.60      280.01      5.69 o
   3  11   1     1038.36     1058.72     20.36 o
   4  11   1     2552.87     2707.21     69.89 o
   5  11   1     3347.69     3497.32    164.59 o
   6  11   1     1491.71     1504.59     46.89 o
   7  11   1      245.98      241.46     12.76 o
   8  11   1        1.16        4.78      5.74 o
   9  11   1       74.66       61.56      7.66 o
  -6  12   1      342.50      373.38     12.07 o
  -5  12   1      127.60      124.16      6.43 o
  -4  12   1       52.34       45.07      4.06 o
  -3  12   1      104.39      106.71      5.52 o
  -2  12   1       24.21       24.53      3.04 o
  -1  12   1      597.95      628.50     16.58 o
   0  12   1      873.01      907.01     18.58 o
   1  12   1      223.48      233.89      4.72 o
   2  12   1     1009.31     1007.07     28.31 o
   3  12   1      965.86      972.23     32.93 o
   4  12   1       24.04       23.98      4.78 o
   5  12   1       19.15       12.44      5.10 o
   6  12   1        0.11        0.00      5.10 o
   7  12   1      181.26      159.17     10.21 o
   8  12   1       26.53       26.79      6.70 o
  -5  13   1      103.59      115.34      6.54 o
  -4  13   1      269.48      259.95      9.13 o
  -3  13   1       27.96       22.19      3.49 o
  -2  13   1       37.84       31.68      3.36 o
  -1  13   1       28.36       27.81      2.75 o
   0  13   1       32.49       30.24      2.75 o
   1  13   1       18.93       14.87      3.19 o
   2  13   1       45.13       44.03      2.08 o
   3  13   1        0.61        0.00      3.04 o
   4  13   1      367.95      381.81     15.31 o
   5  13   1     1554.59     1537.13     50.08 o
   7  13   1      841.16      866.97     30.30 o
  -4  14   1      140.07      140.15      5.81 o
  -3  14   1      129.08      106.47      5.88 o
  -2  14   1       11.32        6.08      2.78 o
  -1  14   1       47.46       51.07      3.26 o
   0  14   1      214.19      244.06      6.83 o
   1  14   1      318.79      331.45      8.13 o
   2  14   1      501.63      493.32     26.63 o
   3  14   1      271.72      298.73      9.47 o
   4  14   1      377.43      383.09     15.63 o
   5  14   1      287.47      286.12     13.08 o
   6  14   1      130.83      125.36      9.89 o
  -3  15   1       18.50       19.09      3.29 o
  -2  15   1      145.34      140.19      5.38 o
  -1  15   1       94.74       95.16      5.89 o
   0  15   1      111.60       95.91      4.08 o
   1  15   1       33.88       27.39      4.13 o
   2  15   1       23.23       35.09      6.38 o
   3  15   1        0.10        1.11      3.72 o
   4  15   1        8.91        5.74      5.74 o
   5  15   1       94.88       95.69      8.61 o
  -1  16   1       98.55      103.70      4.95 o
   0  16   1       23.69       26.23      4.59 o
   1  16   1       30.74       37.83      5.42 o
   2  16   1      148.55      163.63     11.16 o
  -4 -14   2      227.04      231.53     16.59 o
  -3 -14   2       68.31       70.63      5.10 o
  -2 -14   2        3.12        2.10      2.65 o
  -1 -14   2       12.41       11.78      3.09 o
   0 -14   2       17.40       20.92      3.81 o
   1 -14   2        9.42        7.34      3.72 o
   2 -14   2        1.40        2.17      3.72 o
  -6 -13   2      137.51      124.57      6.21 o
  -5 -13   2       72.22       68.23      4.83 o
  -4 -13   2      239.49      234.46      8.21 o
  -3 -13   2      320.12      323.08      9.81 o
  -2 -13   2       29.09       39.17      4.60 o
  -1 -13   2      190.51      177.42      6.01 o
   0 -13   2      730.67      724.07     19.51 o
   1 -13   2      440.00      457.01     12.97 o
   2 -13   2      613.47      632.71     17.59 o
   3 -13   2      162.52      159.47     11.32 o
   4 -13   2       68.65       65.50      5.30 o
  -7 -12   2      166.68      166.14      7.12 o
  -6 -12   2      264.62      254.43      8.89 o
  -5 -12   2       16.18       12.89      3.36 o
  -4 -12   2       55.11       48.04      3.99 o
  -3 -12   2       65.60       58.88      4.04 o
  -2 -12   2      296.34      294.43      9.40 o
  -1 -12   2      195.12      198.72      9.89 o
   0 -12   2      279.54      289.59      7.61 o
   1 -12   2      120.48      116.36      6.09 o
   2 -12   2       32.47       36.54      3.94 o
   3 -12   2       18.63       16.12      3.83 o
   4 -12   2       40.99       25.66      4.29 o
   5 -12   2        8.29        2.56      4.04 o
  -8 -11   2        1.49        0.00      2.97 o
  -7 -11   2        8.66        6.08      2.94 o
  -6 -11   2      102.29      108.33      7.18 o
  -5 -11   2        2.55        2.42      2.89 o
  -4 -11   2      116.11      106.66      5.40 o
  -3 -11   2      155.31      147.33      6.08 o
  -2 -11   2      139.04      130.42      5.30 o
  -1 -11   2      140.94      150.03      6.08 o
   0 -11   2        3.36        2.71      2.14 o
   1 -11   2      322.14      319.49      8.25 o
   2 -11   2      814.01      805.84     30.18 o
   3 -11   2     1198.41     1173.13     39.31 o
   4 -11   2     1295.76     1286.43     39.32 o
   5 -11   2      380.15      403.20     10.25 o
   6 -11   2       79.18      103.22      6.30 o
  -8 -10   2      100.61       94.86      4.97 o
  -7 -10   2      258.35      256.76      7.21 o
  -6 -10   2      790.25      784.68     16.53 o
  -5 -10   2      998.87      948.05     18.67 o
  -4 -10   2       37.82       31.66      3.22 o
  -3 -10   2      219.26      204.34      8.47 o
  -2 -10   2      233.53      222.88      7.91 o
  -1 -10   2      649.53      663.28     17.02 o
   0 -10   2      989.95     1013.21     20.39 o
   1 -10   2      284.16      334.66     11.07 o
   2 -10   2       69.46       75.07      3.84 o
   3 -10   2      172.56      170.28      9.54 o
   4 -10   2      236.38      237.36      6.75 o
   5 -10   2       77.71       61.38      4.63 o
   6 -10   2        0.76        0.52      3.07 o
  -9  -9   2      292.06      294.91     12.36 o
  -8  -9   2       59.45       61.82      3.84 o
  -7  -9   2       21.40       19.29      3.27 o
  -6  -9   2      132.68      124.34      4.95 o
  -5  -9   2      509.23      528.15     11.10 o
  -4  -9   2      236.56      243.39      5.41 o
  -3  -9   2      185.19      192.64      6.91 o
  -2  -9   2        6.04        1.62      1.68 o
  -1  -9   2       72.76       64.61      6.58 o
   0  -9   2      192.75      168.04      3.96 o
   1  -9   2       21.59       31.97      2.64 o
   2  -9   2       94.47       89.97      3.82 o
   3  -9   2     1742.58     1749.46     35.02 o
   4  -9   2     1378.66     1315.69     31.71 o
   5  -9   2     1014.80      981.13     20.24 o
   6  -9   2      553.22      588.55     25.20 o
   7  -9   2      197.01      202.05      8.61 o
  -9  -8   2        2.33        1.10      2.97 o
  -8  -8   2        2.04        0.85      2.71 o
  -7  -8   2      183.57      171.18      6.49 o
  -6  -8   2      447.73      400.05      9.25 o
  -5  -8   2      328.70      346.98     11.37 o
  -4  -8   2      256.35      268.08      8.84 o
  -3  -8   2     1590.04     1529.60     57.47 o
  -2  -8   2      175.62      167.08     12.19 o
  -1  -8   2      148.35      126.86      4.46 o
   0  -8   2     1200.87     1182.22     20.98 o
   1  -8   2      962.63      973.33     17.53 o
   2  -8   2      485.37      490.70      9.87 o
   3  -8   2     2311.69     2327.28     44.90 o
   4  -8   2      805.55      793.66     15.76 o
   5  -8   2       18.66       19.79      2.94 o
   6  -8   2        7.08        4.42      3.26 o
   7  -8   2       42.59       38.15      4.29 o
   8  -8   2        3.71        8.76      4.17 o
  -9  -7   2      633.76      629.62     14.44 o
  -8  -7   2     1154.86     1143.24     22.81 o
  -7  -7   2      676.89      653.53     13.47 o
  -6  -7   2       67.13       68.95      3.33 o
  -5  -7   2        9.72        9.93      1.73 o
  -4  -7   2       10.33        9.69      1.34 o
  -3  -7   2     1163.66     1127.36     36.34 o
  -2  -7   2     4108.91     4257.10     78.87 o
  -1  -7   2      599.84      640.03     12.25 o
   0  -7   2       13.71        9.20      1.17 o
   1  -7   2       54.21       51.05      2.55 o
   2  -7   2      123.98      105.93      3.31 o
   3  -7   2       87.40       86.53      3.62 o
   4  -7   2      150.01      130.52      4.16 o
   5  -7   2      573.52      560.79     12.20 o
   6  -7   2     1572.93     1479.17     35.86 o
   7  -7   2     1199.28     1172.22     29.77 o
   8  -7   2      357.03      377.65     21.21 o
 -10  -6   2       37.78       35.96      3.80 o
  -9  -6   2       42.32       38.07      3.54 o
  -8  -6   2        7.20        1.02      2.62 o
  -7  -6   2        3.39        6.32      2.85 o
  -6  -6   2      175.21      164.58      3.68 o
  -5  -6   2      155.49      154.10      5.15 o
  -4  -6   2     1570.38     1566.65     25.94 o
  -3  -6   2     2479.21     2542.05     38.39 o
  -2  -6   2      398.36      359.79      6.58 o
  -1  -6   2      114.25      107.51      3.68 o
   0  -6   2      646.89      800.25     19.61 o
   1  -6   2      673.39      562.40      7.72 o
   2  -6   2     2592.36     2560.91     39.37 o
   3  -6   2     3478.11     3379.23     56.96 o
   4  -6   2      278.33      238.70      4.81 o
   5  -6   2      366.47      366.18      8.59 o
   6  -6   2      242.84      259.29      8.91 o
   7  -6   2      176.35      176.73      7.10 o
   8  -6   2       50.17       46.44      4.74 o
   9  -6   2       24.85       23.90      4.49 o
 -10  -5   2       79.89       67.69      5.73 o
  -9  -5   2      394.95      369.44      9.23 o
  -8  -5   2     1373.17     1359.27     23.20 o
  -7  -5   2     1431.33     1446.09     33.53 o
  -6  -5   2      592.57      602.59     17.08 o
  -5  -5   2      541.13      564.59     10.30 o
  -4  -5   2      438.09      419.84      6.27 o
  -3  -5   2      339.81      372.83      6.13 o
  -2  -5   2     2442.38     2359.36     39.24 o
  -1  -5   2     3274.59     3227.41     45.96 o
   0  -5   2     3680.32     3715.94     83.12 o
   1  -5   2     2732.11     2880.25     45.91 o
   2  -5   2     1380.77     1530.92     20.13 o
   3  -5   2       52.17       56.10      2.83 o
   4  -5   2      165.42      156.69      3.59 o
   5  -5   2      249.64      264.82      8.33 o
   6  -5   2      351.79      318.36      9.24 o
   7  -5   2      261.44      243.38      8.68 o
   8  -5   2      498.12      452.01     13.42 o
   9  -5   2      508.17      493.17     14.43 o
 -10  -4   2      328.99      327.87      8.68 o
  -9  -4   2      928.64      992.53     20.75 o
  -8  -4   2      239.13      254.44      6.01 o
  -7  -4   2        4.71        2.49      1.83 o
  -6  -4   2      246.88      280.51      7.85 o
  -5  -4   2        7.74        8.46      1.82 o
  -4  -4   2      691.48      787.45     12.14 o
  -3  -4   2       10.28       17.58      0.99 o
  -2  -4   2     1113.38     1112.02     21.89 o
  -1  -4   2     1063.12      915.44     12.38 o
   0  -4   2      702.62      624.75     10.64 o
   1  -4   2      238.12      267.52      4.94 o
   2  -4   2     2537.23     2489.71     45.84 o
   3  -4   2      228.53      213.29      3.81 o
   4  -4   2      600.16      580.88      9.60 o
   5  -4   2     2083.61     1982.91     32.90 o
   6  -4   2     1497.32     1463.33     31.58 o
   7  -4   2     1229.18     1224.36     24.40 o
   8  -4   2      188.26      199.04      7.43 o
   9  -4   2        4.38        2.52      3.59 o
 -10  -3   2       33.73       27.76      3.47 o
  -9  -3   2       23.16       20.56      2.57 o
  -8  -3   2      208.42      192.82      5.82 o
  -7  -3   2      379.59      373.91     11.50 o
  -6  -3   2      170.11      173.65     13.72 o
  -5  -3   2     1864.78     1903.87     36.61 o
  -4  -3   2     2587.46     2648.01     45.54 o
  -3  -3   2      945.62     1059.77     16.92 o
  -2  -3   2      363.41      406.14      6.29 o
  -1  -3   2       10.88       41.72      2.36 o
   0  -3   2     2276.16     2035.82     31.34 o
   1  -3   2    21959.02    22379.14    386.14 o
   2  -3   2    11921.10    13576.79    222.42 o
   3  -3   2     3191.06     3347.82     52.70 o
   4  -3   2      499.56      498.16     10.03 o
   5  -3   2       28.80       25.28      1.90 o
   6  -3   2        0.10        1.66      1.96 o
   7  -3   2        0.94        6.02      2.94 o
   8  -3   2       28.78       27.63      3.07 o
   9  -3   2       32.70       25.76      3.12 o
  10  -3   2      192.36      180.39     11.00 o
 -10  -2   2     1845.16     1942.96     47.53 o
  -9  -2   2     1506.30     1608.34     31.81 o
  -8  -2   2     1082.93     1186.38     23.20 o
  -7  -2   2      357.45      420.68     10.82 o
  -6  -2   2       97.64      102.89      4.85 o
  -5  -2   2      703.63      790.16     15.15 o
  -4  -2   2     3497.56     3656.05     61.24 o
  -3  -2   2     1186.48     1270.42     22.67 o
  -2  -2   2     3162.94     3428.18     67.09 o
  -1  -2   2     1345.44     1338.63     20.27 o
   0  -2   2      301.02      323.87      6.43 o
   1  -2   2      327.90      409.14      9.80 o
   2  -2   2     2553.28     3013.67     53.25 o
   3  -2   2      156.36       91.15      1.96 o
   4  -2   2     3212.82     3392.79     48.70 o
   5  -2   2     2735.36     2701.11     38.73 o
   6  -2   2     2595.48     2441.41     49.10 o
   7  -2   2      863.73      820.66     17.30 o
   8  -2   2      480.69      481.58     10.74 o
   9  -2   2      211.36      223.00      7.11 o
  10  -2   2       14.23       15.63      3.17 o
 -10  -1   2       22.98       27.25      4.17 o
  -9  -1   2       38.12       26.31      2.94 o
  -8  -1   2       11.50       10.74      2.02 o
  -7  -1   2        2.79        2.85      1.96 o
  -6  -1   2      201.26      191.96      4.46 o
  -5  -1   2     1912.24     2124.05     35.17 o
  -4  -1   2      299.18      255.58      5.46 o
  -3  -1   2     1527.14     1359.75     28.76 o
  -2  -1   2       25.28       30.72      2.14 o
  -1  -1   2     2515.87     2579.32     60.04 o
   0  -1   2      528.67      587.17     23.90 o
   1  -1   2      202.64      151.60      5.03 o
   2  -1   2     1715.15     1603.43     27.67 o
   3  -1   2     4332.25     4606.57     63.15 o
   4  -1   2     6098.81     6415.30     95.44 o
   5  -1   2     7102.60     7175.95    113.12 o
   6  -1   2     1637.53     1638.90     31.83 o
   7  -1   2       11.62       11.14      2.01 o
   8  -1   2       75.92       76.14      3.49 o
   9  -1   2       87.14       84.49      6.10 o
  10  -1   2        0.00        0.15      3.59 o
 -10   0   2      827.16      832.68     26.95 o
  -9   0   2     1185.89     1166.20     24.16 o
  -8   0   2     1205.50     1199.76     20.73 o
  -7   0   2     1123.87     1178.06     23.31 o
  -6   0   2     2856.22     3147.64     59.86 o
  -5   0   2     1016.86      957.70     15.95 o
  -4   0   2       46.66       20.04      1.12 o
  -3   0   2      902.47     1097.11     16.21 o
  -2   0   2     9536.53    10382.81    160.66 o
  -1   0   2     4751.76     5127.13     62.63 o
   0   0   2      733.53      871.40     51.96 o
   1   0   2       12.53       12.02      1.36 o
   2   0   2     5921.58     6381.95     88.62 o
   3   0   2      243.81      333.06      4.70 o
   4   0   2       95.91      122.32      2.06 o
   5   0   2     1118.94     1168.20     13.98 o
   6   0   2     1390.65     1469.89     21.69 o
   7   0   2     1477.43     1373.19     33.83 o
   8   0   2      735.39      762.02     16.46 o
   9   0   2      107.73      114.09      4.90 o
  10   0   2      386.58      393.95     12.74 o
 -10   1   2      829.28      829.33     31.26 o
  -9   1   2      534.99      531.02     15.00 o
  -8   1   2      370.20      393.84      9.57 o
  -7   1   2       82.52       85.52      3.87 o
  -6   1   2      372.19      410.80      7.44 o
  -5   1   2       19.36       18.27      1.83 o
  -4   1   2       11.96       36.94      1.39 o
  -3   1   2        1.65        7.97      0.63 o
  -2   1   2      608.94      745.66     12.77 o
  -1   1   2     1133.85     1327.62     10.29 o
   2   1   2     5708.30     6623.15     75.50 o
   3   1   2       41.76       33.04      0.69 o
   4   1   2     7111.58     7716.32     97.33 o
   5   1   2    12869.15    13813.43    182.10 o
   6   1   2     9316.53     9798.86    136.87 o
   7   1   2     1001.58     1034.37     19.11 o
   8   1   2       13.78       17.08      3.41 o
   9   1   2        7.82        6.49      2.42 o
  10   1   2      177.83      164.34     13.56 o
 -10   2   2       14.87       15.62      5.10 o
  -9   2   2      215.97      211.28      8.00 o
  -8   2   2      226.85      217.96      7.42 o
  -7   2   2     1748.21     1716.96     30.02 o
  -6   2   2     5308.77     5305.99     87.34 o
  -5   2   2     3134.48     3252.41     56.80 o
  -4   2   2      432.23      353.73      7.48 o
  -3   2   2       20.67        7.19      1.81 o
  -2   2   2     1452.09     1723.04     26.81 o
  -1   2   2     1774.43     2048.86     21.88 o
   0   2   2     9775.95    10535.42    274.54 o
   1   2   2     2622.66     2204.74     28.71 o
   2   2   2     1253.03     1189.25     14.14 o
   3   2   2      550.97      501.69      7.68 o
   4   2   2     1109.70     1227.25     12.33 o
   5   2   2       41.39       46.06      1.21 o
   6   2   2        7.30        6.61      1.13 o
   7   2   2      143.28      152.09      4.43 o
   8   2   2      619.49      622.45     15.42 o
   9   2   2      644.87      650.78     18.06 o
  10   2   2      118.63      123.92      6.63 o
 -10   3   2      277.61      274.39      9.81 o
  -9   3   2      960.37      912.72     25.20 o
  -8   3   2      488.63      465.62     13.56 o
  -7   3   2      477.17      473.71     10.91 o
  -6   3   2      177.27      188.70      5.01 o
  -5   3   2      166.37      168.32      4.56 o
  -4   3   2       44.86       27.51      1.99 o
  -3   3   2      130.86       81.19      1.91 o
  -2   3   2        1.68        5.57      0.76 o
  -1   3   2      171.59      190.14      2.93 o
   0   3   2      290.16      298.39     13.38 o
   1   3   2      115.36      164.27     11.48 o
   2   3   2       35.57       34.18      1.31 o
   3   3   2      168.10      179.89      1.67 o
   4   3   2     1553.48     1591.66     19.23 o
   5   3   2     2235.27     2217.57     26.23 o
   6   3   2     1952.28     2026.65     25.19 o
   7   3   2     1455.77     1499.63     21.87 o
   8   3   2     2150.93     2319.29     41.08 o
   9   3   2      616.90      631.09     14.05 o
  10   3   2        5.97        7.70      3.49 o
 -10   4   2       57.61       63.47      5.30 o
  -9   4   2       36.56       30.54      4.04 o
  -8   4   2      167.46      137.96      6.30 o
  -7   4   2      357.19      360.66      9.35 o
  -6   4   2      948.72      900.32     16.09 o
  -5   4   2     1390.10     1289.27     21.67 o
  -4   4   2     1842.31     1762.32     34.21 o
  -3   4   2     2056.91     1858.06     29.16 o
  -2   4   2     1625.04     1651.83     21.49 o
  -1   4   2     1272.05     1274.52     16.27 o
   0   4   2      667.26      791.05     22.33 o
   2   4   2     1514.40     1310.94     17.80 o
   3   4   2    24332.29    26298.96    311.88 o
   4   4   2    14414.44    15606.95    191.21 o
   5   4   2      515.68      585.65      7.81 o
   6   4   2      181.85      175.21      3.17 o
   7   4   2       12.96       11.26      1.39 o
   8   4   2        8.32        5.63      1.90 o
   9   4   2        8.58        7.48      2.17 o
  10   4   2       49.72       43.24      3.46 o
  -9   5   2      307.71      320.37     23.44 o
  -8   5   2      279.64      275.65      9.13 o
  -7   5   2     1880.86     1860.56     36.92 o
  -6   5   2     1280.50     1273.31     26.06 o
  -5   5   2     1212.58     1257.26     22.26 o
  -4   5   2      181.58      177.36      3.13 o
  -3   5   2      913.24      828.86     13.94 o
  -2   5   2      780.48      697.32      7.38 o
  -1   5   2     3061.90     3310.48     50.72 o
   0   5   2       15.57        3.78      0.66 o
   1   5   2       24.26       26.54      3.19 o
   2   5   2      387.99      356.96      2.64 o
   3   5   2      617.61      662.81     11.13 o
   4   5   2       20.10       24.71      1.25 o
   5   5   2      209.72      174.14      3.86 o
   6   5   2      930.51      933.40     11.41 o
   7   5   2      881.33      928.98     20.53 o
   8   5   2     1737.57     1780.04     37.80 o
   9   5   2     1508.14     1538.98     26.11 o
  10   5   2      577.23      606.68     11.49 o
  -9   6   2      140.31      129.05      6.65 o
  -8   6   2        8.52        8.93      5.10 o
  -7   6   2       18.81       17.39      2.70 o
  -6   6   2      404.81      392.36      9.75 o
  -5   6   2       65.23       69.06      3.04 o
  -4   6   2      632.62      611.76     11.98 o
  -3   6   2     2468.73     2423.22     37.51 o
  -2   6   2     1794.33     1851.67     23.09 o
  -1   6   2      436.11      477.28      8.92 o
   0   6   2      784.10      848.66     12.93 o
   1   6   2      389.48      447.97      7.55 o
   2   6   2      267.08      224.56      3.26 o
   3   6   2     7262.16     7801.62    170.94 o
   4   6   2     5258.92     5551.93     69.64 o
   5   6   2     5962.51     6434.15     79.71 o
   6   6   2     3898.47     4132.22     58.64 o
   7   6   2      651.38      659.42     12.06 o
   8   6   2       44.99       43.83      3.96 o
   9   6   2       94.63       95.02      3.76 o
  10   6   2        0.99        1.96      2.36 o
  -9   7   2       25.08       35.36      4.72 o
  -8   7   2     1147.66     1143.55     23.61 o
  -7   7   2     1334.88     1301.51     27.72 o
  -6   7   2      348.99      376.66     14.57 o
  -5   7   2      493.87      509.32     17.54 o
  -4   7   2      543.12      565.87     11.29 o
  -3   7   2      567.76      613.23     14.00 o
  -2   7   2       51.64       69.78      2.29 o
  -1   7   2      158.49      148.59      3.18 o
   1   7   2      665.35      640.11     15.31 o
   2   7   2     2857.70     3071.11     69.01 o
   3   7   2     1488.57     1555.66     33.15 o
   4   7   2       66.78       81.39      1.93 o
   5   7   2      129.76      131.18      2.86 o
   6   7   2        3.71        3.86      1.34 o
   7   7   2       63.27       60.24      3.28 o
   8   7   2      884.54      856.15     17.34 o
   9   7   2      524.79      514.12     11.46 o
  10   7   2      129.40      121.25      4.87 o
  -8   8   2      732.73      720.94     16.26 o
  -7   8   2      315.98      336.37      8.64 o
  -6   8   2        3.05        3.40      2.31 o
  -5   8   2      166.87      165.92      8.96 o
  -4   8   2      425.69      422.47     10.87 o
  -3   8   2      335.59      340.14      8.04 o
  -2   8   2      175.71      158.25      4.05 o
  -1   8   2      850.18      924.54     13.69 o
   0   8   2      854.20      931.01     14.66 o
   1   8   2       27.72       36.50      1.35 o
   2   8   2      523.91      554.13     13.31 o
   3   8   2       18.53       16.31      2.13 o
   4   8   2      592.05      649.75     21.69 o
   5   8   2     2398.54     2496.03     44.18 o
   6   8   2     2206.76     2391.88     63.85 o
   7   8   2     3588.55     3671.92     85.10 o
   8   8   2     1710.33     1637.48     31.70 o
   9   8   2      296.45      291.61     10.43 o
  10   8   2        3.10        3.91      2.51 o
  -8   9   2       45.28       46.86      4.05 o
  -7   9   2       37.57       44.43      3.56 o
  -6   9   2      309.39      320.64     12.35 o
  -5   9   2     1293.38     1346.50     48.14 o
  -4   9   2     2599.15     2600.71     95.59 o
  -3   9   2      361.56      326.31     10.08 o
  -2   9   2      255.57      263.46      9.99 o
  -1   9   2     1176.47     1312.02     20.28 o
   0   9   2       10.60       13.65      1.14 o
   1   9   2     1563.69     1686.19     24.38 o
   2   9   2     4017.89     3999.05     83.66 o
   3   9   2     1912.25     1858.86     42.06 o
   4   9   2     1435.50     1464.08     44.66 o
   5   9   2      193.94      194.44      6.04 o
   6   9   2      133.16      137.18      4.40 o
   7   9   2       80.75       70.07      2.64 o
   8   9   2       56.25       43.03      2.74 o
   9   9   2       38.64       31.61      4.51 o
  -7  10   2      796.34      716.49     19.73 o
  -6  10   2      954.86      974.51     46.32 o
  -5  10   2      275.64      255.78      8.80 o
  -4  10   2      185.81      211.51     10.38 o
  -3  10   2      616.21      586.97     21.37 o
  -2  10   2       79.23       74.31      3.19 o
  -1  10   2      851.78      825.64     16.90 o
   0  10   2      182.06      174.70      4.94 o
   1  10   2      573.94      643.51     11.84 o
   2  10   2      677.04      739.35     18.18 o
   3  10   2       17.02       12.12      3.67 o
   4  10   2      481.56      477.28     13.56 o
   5  10   2       78.46       84.21      7.02 o
   8  10   2     1271.02     1254.41     29.36 o
   9  10   2      578.93      553.54     15.74 o
  -7  11   2        8.98       11.61      3.47 o
  -6  11   2        4.42        7.81      3.61 o
  -5  11   2      357.79      364.71     11.39 o
  -4  11   2      649.77      670.47     16.91 o
  -3  11   2      570.02      553.51     15.47 o
  -2  11   2      861.38      771.10     20.18 o
  -1  11   2       23.53       29.29      1.80 o
   0  11   2      211.79      196.49      3.42 o
   1  11   2       41.42       48.50      2.81 o
   2  11   2       89.43      103.51      4.96 o
   3  11   2       21.60       24.93      3.04 o
   4  11   2     1715.30     1766.65     38.46 o
   5  11   2     2163.08     2158.17     64.75 o
   6  11   2     1697.55     1633.46     52.31 o
   7  11   2      414.42      406.37     15.63 o
   8  11   2       14.45        8.61      5.74 o
   9  11   2       61.11       53.27      7.66 o
  -6  12   2      511.38      509.89     12.34 o
  -5  12   2      416.80      412.12     10.07 o
  -4  12   2      505.65      502.89     28.55 o
  -3  12   2      152.34      137.51      4.94 o
  -2  12   2      186.61      162.47      5.32 o
  -1  12   2      749.11      699.05     15.75 o
   0  12   2      327.91      337.60      7.16 o
   1  12   2      301.32      327.98      8.09 o
   2  12   2       86.46       75.14      8.61 o
   3  12   2        0.10        1.28      2.71 o
   4  12   2       42.81       38.76      3.45 o
   5  12   2       33.14       16.59      5.10 o
   6  12   2      398.81      371.92     15.31 o
   7  12   2      681.23      645.60     23.92 o
   8  12   2      241.63      218.82     11.80 o
  -5  13   2        5.62        7.73      3.21 o
  -4  13   2       22.81       20.17      3.21 o
  -3  13   2        8.49       10.62      2.69 o
  -2  13   2      130.99      135.97      7.95 o
  -1  13   2      608.08      596.60     14.63 o
   0  13   2      515.09      496.30      9.21 o
   1  13   2       55.41       47.51      3.90 o
   2  13   2      251.32      244.66      7.78 o
   3  13   2        7.47        4.64      3.04 o
   4  13   2      350.20      360.63     13.72 o
   5  13   2     1081.23     1064.41     34.13 o
   6  13   2     2115.82     2063.75     64.75 o
   7  13   2      726.35      716.09     25.84 o
   8  13   2      314.39      306.85     15.31 o
  -4  14   2      472.99      472.48     15.99 o
  -3  14   2      370.74      346.91      9.80 o
  -2  14   2       65.92       62.09      3.64 o
  -1  14   2       78.09       68.94      3.77 o
   0  14   2      346.35      375.91      8.55 o
   1  14   2      237.57      255.76      8.57 o
   2  14   2      314.96      333.80      9.92 o
   3  14   2      262.62      260.29      8.35 o
   4  14   2       77.11       67.94      7.02 o
   5  14   2        4.76       10.53      5.42 o
   6  14   2        1.54        0.00      5.74 o
   7  14   2        9.51        6.70      6.38 o
  -3  15   2       69.38       66.53      4.25 o
  -2  15   2       87.04       82.10      4.26 o
  -1  15   2       27.36       34.52      3.74 o
   0  15   2        7.44        8.11      5.42 o
   1  15   2      143.83      161.72      7.21 o
   2  15   2       95.64       97.54      9.09 o
   3  15   2       34.59       24.49      4.94 o
   4  15   2        0.83        0.00      5.42 o
   5  15   2      185.88      187.24     10.85 o
   6  15   2      160.09      168.42     11.48 o
  -2  16   2      126.96      131.85      5.22 o
  -1  16   2      120.94      114.44      9.09 o
   0  16   2       31.74       28.79      4.63 o
   1  16   2        6.28        2.51      3.76 o
   2  16   2      126.00      123.44      9.25 o
   3  16   2      324.43      359.15     19.14 o
   4  16   2      380.45      385.96     16.27 o
  -3 -14   3        0.14        0.00      4.78 o
  -2 -14   3       58.61       57.24      3.72 o
  -1 -14   3       51.82       45.96      4.29 o
   0 -14   3       49.75       54.04      4.85 o
   1 -14   3       21.97       40.87      4.85 o
  -5 -13   3      168.04      178.10      7.49 o
  -4 -13   3      604.77      658.88     17.45 o
  -3 -13   3      122.57      143.34      6.65 o
  -2 -13   3        1.45        3.32      3.36 o
  -1 -13   3       16.97       17.49      3.59 o
   0 -13   3      142.03      122.51      7.60 o
   1 -13   3      188.31      202.72      9.25 o
   2 -13   3      148.51      175.04      7.78 o
   3 -13   3        2.04        0.00      3.72 o
  -6 -12   3       26.47       28.74      4.21 o
  -5 -12   3        1.06        0.00      3.29 o
  -4 -12   3        4.10        4.27      3.22 o
  -3 -12   3      214.69      216.33      8.00 o
  -2 -12   3       36.98       48.15      4.94 o
  -1 -12   3       24.06       16.74      3.38 o
   0 -12   3       23.16       25.61      3.00 o
   1 -12   3       20.07       23.53      3.19 o
   2 -12   3       19.30       21.53      3.94 o
   3 -12   3        9.62        3.68      3.72 o
   4 -12   3      135.80      138.83      7.33 o
  -7 -11   3       72.73       68.36      4.22 o
  -6 -11   3       56.70       60.40      7.66 o
  -5 -11   3      239.70      236.40      8.23 o
  -4 -11   3      140.46      124.20      5.85 o
  -3 -11   3      174.32      168.00     16.59 o
  -2 -11   3      892.63      882.07     26.95 o
  -1 -11   3      201.62      200.87      7.08 o
   0 -11   3        0.32        0.44      2.27 o
   1 -11   3      112.51      113.42      4.56 o
   2 -11   3      281.79      275.70     15.14 o
   3 -11   3      347.84      369.97      9.57 o
   4 -11   3      652.01      655.13     19.93 o
   5 -11   3      200.28      204.94      7.06 o
  -8 -10   3      148.32      131.30      5.50 o
  -7 -10   3      866.78      844.66     18.18 o
  -6 -10   3     1712.05     1682.63     32.78 o
  -5 -10   3      638.29      622.53     13.67 o
  -4 -10   3        4.07        2.11      2.76 o
  -3 -10   3      166.25      156.65      7.83 o
  -2 -10   3       87.21       98.95      4.24 o
  -1 -10   3      457.86      453.22     20.14 o
   0 -10   3      592.63      601.37     21.98 o
   1 -10   3       18.16       12.83      2.33 o
   2 -10   3       82.31       77.45      3.34 o
   3 -10   3       22.39       29.92      3.12 o
   4 -10   3       42.32       37.69      3.49 o
   5 -10   3       33.10       36.18      3.61 o
   6 -10   3        6.43        3.72      3.94 o
  -8  -9   3      166.20      168.44      6.38 o
  -7  -9   3      197.45      180.42      5.97 o
  -6  -9   3        3.50        1.31      2.67 o
  -5  -9   3       91.80       81.35      4.17 o
  -4  -9   3       25.53       28.99      2.23 o
  -3  -9   3      426.05      396.98      9.56 o
  -2  -9   3      174.65      159.37      4.91 o
  -1  -9   3      561.83      573.71     16.89 o
   0  -9   3      685.59      636.89     14.98 o
   1  -9   3      351.51      348.31     11.65 o
   2  -9   3       95.40       81.86      3.59 o
   3  -9   3     1472.27     1400.05     33.55 o
   4  -9   3      751.83      722.41     20.01 o
   5  -9   3      399.67      414.60     10.37 o
   6  -9   3      428.71      421.68     12.63 o
   7  -9   3      310.91      343.14     20.25 o
  -9  -8   3        1.47        1.55      3.10 o
  -8  -8   3      314.02      277.55      7.77 o
  -7  -8   3     1206.85     1151.64     23.55 o
  -6  -8   3     1229.66     1236.62     30.89 o
  -5  -8   3      526.93      520.83     15.10 o
  -4  -8   3      203.68      203.83      5.64 o
  -3  -8   3      316.84      331.11      6.94 o
  -2  -8   3      155.96      175.45      6.54 o
  -1  -8   3      160.74      159.53      8.45 o
   0  -8   3      612.47      594.54     11.31 o
   1  -8   3        7.67        9.27      2.34 o
   2  -8   3      326.30      320.39      7.35 o
   3  -8   3      699.55      748.63     14.26 o
   4  -8   3      160.60      185.87      6.13 o
   5  -8   3        4.65        7.12      3.03 o
   6  -8   3        2.08        0.31      3.49 o
   7  -8   3      162.03      148.94      7.33 o
  -9  -7   3      924.73      905.85     18.95 o
  -8  -7   3     1480.42     1418.50     28.43 o
  -7  -7   3      621.16      642.64     14.15 o
  -6  -7   3       73.63       78.21      5.43 o
  -5  -7   3       73.40       73.06      3.27 o
  -4  -7   3        0.31        1.88      1.68 o
  -3  -7   3      325.99      336.05      9.96 o
  -2  -7   3       83.49      103.13      3.62 o
  -1  -7   3      402.17      358.84     10.05 o
   0  -7   3      980.95      946.71     24.56 o
   1  -7   3     1108.33     1105.87     20.98 o
   2  -7   3       59.60       60.43      3.31 o
   3  -7   3       12.37       14.12      1.99 o
   4  -7   3       33.51       33.66      4.40 o
   5  -7   3     1438.69     1385.98     28.70 o
   6  -7   3      948.92      880.05     22.33 o
   7  -7   3      905.55      889.22     23.01 o
   8  -7   3      299.46      323.13     11.28 o
  -9  -6   3       19.88       15.28      3.31 o
  -8  -6   3       65.73       67.35      6.10 o
  -7  -6   3       89.35       76.37      4.01 o
  -6  -6   3      191.46      164.49     10.65 o
  -5  -6   3       52.16       49.37      2.42 o
  -4  -6   3     1383.11     1369.40     30.31 o
  -3  -6   3     3276.02     3168.59     59.91 o
  -2  -6   3     3005.71     3186.44     60.84 o
  -1  -6   3      820.69      838.64     25.05 o
   0  -6   3        1.53        0.61      1.15 o
   1  -6   3      251.00      248.27      5.26 o
   2  -6   3     3570.28     3655.33     52.08 o
   3  -6   3     2174.88     2196.34     34.26 o
   4  -6   3      660.51      713.94     14.17 o
   5  -6   3       65.12       60.96      3.30 o
   6  -6   3        0.85        6.86      4.63 o
   7  -6   3      109.87      105.72      6.20 o
   8  -6   3        6.85        1.64      3.72 o
 -10  -5   3       73.93       70.10      5.73 o
  -9  -5   3     1122.96     1090.78     22.24 o
  -8  -5   3     3097.65     3075.87     50.71 o
  -7  -5   3     2584.23     2674.58     66.46 o
  -6  -5   3      453.88      521.33      9.57 o
  -5  -5   3      115.42      122.79      4.83 o
  -4  -5   3       64.40       47.16      2.61 o
  -3  -5   3      173.91      156.62      4.11 o
  -2  -5   3      253.50      252.28      3.85 o
  -1  -5   3      573.46      647.98     12.80 o
   0  -5   3        3.44       11.58      1.12 o
   1  -5   3        9.41       12.38      1.15 o
   2  -5   3      169.79      172.76      4.81 o
   3  -5   3      724.94      679.41     11.51 o
   4  -5   3        0.26        0.41      1.58 o
   5  -5   3       52.98       55.23      2.58 o
   6  -5   3      339.45      346.78      9.20 o
   7  -5   3     1012.55      974.38     24.13 o
   8  -5   3      652.15      667.28     18.38 o
   9  -5   3      792.49      811.87     21.65 o
 -10  -4   3      148.79      144.12      6.60 o
  -9  -4   3      407.10      450.38      9.18 o
  -8  -4   3       74.83       77.58      3.42 o
  -7  -4   3        3.36        1.03      2.17 o
  -6  -4   3        5.77       11.88      2.99 o
  -5  -4   3      222.20      210.16      5.52 o
  -4  -4   3      922.43      948.41     15.02 o
  -3  -4   3      512.07      478.69      8.75 o
  -2  -4   3     2386.93     2265.61     33.21 o
  -1  -4   3     3439.45     3702.86     60.27 o
   0  -4   3     1551.39     1698.93     35.57 o
   1  -4   3       59.80       63.59      2.59 o
   2  -4   3      972.65     1032.56     18.97 o
   3  -4   3      786.03      710.04     12.11 o
   4  -4   3     1465.22     1434.99     26.76 o
   5  -4   3      522.92      560.40     10.99 o
   6  -4   3      726.32      705.28     20.67 o
   7  -4   3      665.88      647.82     14.77 o
   8  -4   3       18.01       18.96      2.99 o
   9  -4   3       14.15       12.06      3.81 o
 -10  -3   3       22.36       21.39      3.46 o
  -9  -3   3      137.03      131.35      4.87 o
  -8  -3   3     1258.27     1271.59     56.94 o
  -7  -3   3     1104.61     1141.97     37.80 o
  -6  -3   3     1753.24     1813.45     43.04 o
  -5  -3   3     3495.38     3559.09     71.94 o
  -4  -3   3     1177.00     1113.78     25.05 o
  -3  -3   3      676.82      709.44     12.11 o
  -2  -3   3        2.93        4.99      1.83 o
  -1  -3   3       24.54       20.17      0.80 o
   0  -3   3     1017.15     1003.98     17.28 o
   1  -3   3     5150.52     5291.44     89.46 o
   2  -3   3     2015.91     1952.61     37.11 o
   3  -3   3      844.02      852.13     13.98 o
   4  -3   3        0.26        0.24      1.26 o
   5  -3   3       20.00       21.26      1.90 o
   6  -3   3      137.56      143.24      5.33 o
   7  -3   3        0.73        3.47      2.19 o
   8  -3   3      180.82      168.34      5.63 o
   9  -3   3      539.63      522.56     12.95 o
 -10  -2   3     1392.12     1526.60     53.91 o
  -9  -2   3     1537.33     1623.42     30.77 o
  -8  -2   3     1048.07     1124.70     40.51 o
  -7  -2   3       65.82       77.65      4.85 o
  -6  -2   3       70.90       75.28      3.72 o
  -5  -2   3        1.87        4.29      2.15 o
  -4  -2   3      656.10      768.86     18.23 o
  -3  -2   3     1050.52     1254.05     31.21 o
  -2  -2   3      668.01      638.75     11.60 o
  -1  -2   3     1184.43     1067.25     24.78 o
   0  -2   3     6276.90     6544.32    111.30 o
   1  -2   3     5931.92     6098.81    108.82 o
   2  -2   3     2275.61     2353.41     37.16 o
   3  -2   3      137.57      208.79      4.30 o
   4  -2   3     1642.58     1602.18     26.63 o
   5  -2   3     2950.81     2912.29     50.07 o
   6  -2   3     2649.23     2561.06     47.65 o
   7  -2   3     1030.40      958.72     20.18 o
   8  -2   3      477.57      474.87     11.35 o
   9  -2   3       71.30       77.88      4.50 o
  10  -2   3        3.42        5.03      3.81 o
 -10  -1   3       25.72       23.83      4.17 o
  -9  -1   3       17.11       17.47      2.82 o
  -8  -1   3        0.50        1.59      2.71 o
  -7  -1   3       30.56       22.19      2.71 o
  -6  -1   3      855.36      831.82     18.39 o
  -5  -1   3     1850.61     1909.29     37.48 o
  -4  -1   3     8151.28     8520.31    168.36 o
  -3  -1   3     6115.49     6105.89    116.96 o
  -1  -1   3     1458.63     1654.49     31.00 o
   0  -1   3      788.16      918.00     24.22 o
   1  -1   3     3921.18     4105.70     63.90 o
   2  -1   3     2708.60     2612.51     34.43 o
   3  -1   3     1682.82     1609.01     23.71 o
   4  -1   3      621.52      594.04      8.91 o
   5  -1   3     1988.12     2100.17     26.85 o
   6  -1   3      259.18      284.13      6.12 o
   7  -1   3       85.07       90.86      3.99 o
   8  -1   3       12.42       10.11      2.38 o
   9  -1   3       34.81       28.49      3.12 o
  10  -1   3      308.30      309.93     10.71 o
 -10   0   3      886.63      899.50     33.49 o
  -9   0   3     2071.36     2087.71     51.02 o
  -8   0   3     1830.49     1872.40     46.30 o
  -7   0   3      398.57      414.98     17.22 o
  -6   0   3     1277.32     1348.74     27.11 o
  -5   0   3      701.25      696.57     13.92 o
  -4   0   3      886.86     1066.71     20.79 o
  -2   0   3      461.79      398.02      8.21 o
  -1   0   3     5942.29     6158.85     84.82 o
   0   0   3     3324.14     3630.61     30.04 o
   1   0   3      103.90       66.03      1.28 o
   2   0   3     3882.15     3803.44     46.27 o
   3   0   3     1387.90     1325.71     17.92 o
   4   0   3     1323.74     1541.73     21.40 o
   5   0   3      484.96      453.63      6.70 o
   6   0   3     1448.07     1498.49     21.18 o
   7   0   3     1647.70     1622.68     40.91 o
   8   0   3     1257.86     1226.70     30.36 o
   9   0   3      933.74      886.36     23.00 o
  10   0   3      532.83      536.93     28.07 o
 -10   1   3      161.27      167.14     10.85 o
  -9   1   3      153.98      156.93      9.89 o
  -8   1   3       16.65       13.29      2.57 o
  -7   1   3      182.58      186.27      6.46 o
  -6   1   3        6.76        5.33      1.77 o
  -5   1   3      690.50      694.74     14.45 o
  -4   1   3     1583.33     1526.39     25.59 o
  -3   1   3      292.39      207.33      3.18 o
  -2   1   3     2307.34     2144.31     35.41 o
  -1   1   3     2763.66     2938.10     58.24 o
   0   1   3      616.08      671.47     45.30 o
   1   1   3       35.93       23.65      1.76 o
   2   1   3      802.06      737.46      9.81 o
   3   1   3       13.53       10.23      0.85 o
   4   1   3     1479.52     1448.90     16.51 o
   5   1   3     5406.32     5970.57     66.64 o
   6   1   3     2301.15     2381.90     32.60 o
   7   1   3      903.31      951.90     18.54 o
   8   1   3      420.50      422.34     11.13 o
   9   1   3      321.23      302.99     10.03 o
  10   1   3       15.11       16.59      4.15 o
 -10   2   3       13.39       14.03      5.10 o
  -9   2   3      316.30      298.56     10.15 o
  -8   2   3      295.98      286.89      9.13 o
  -7   2   3     3983.77     3907.23     66.20 o
  -6   2   3     8629.47     8719.81    148.81 o
  -5   2   3     3396.23     3441.88     47.76 o
  -4   2   3     1025.14      935.86     13.83 o
  -3   2   3      218.49      194.87      3.95 o
  -2   2   3     1353.60     1586.01     19.52 o
  -1   2   3     2129.51     2319.55     41.51 o
   0   2   3    11228.42    11810.55    158.71 o
   1   2   3       31.43       34.07      2.95 o
   2   2   3      580.94      649.52      9.38 o
   3   2   3     1588.23     1639.99     22.07 o
   4   2   3      387.10      410.77      4.37 o
   5   2   3     1341.95     1467.80     17.02 o
   6   2   3     1102.20     1091.47     14.98 o
   7   2   3      986.00     1047.04     14.48 o
   8   2   3     2602.57     2641.31     64.09 o
   9   2   3     1719.47     1576.65     39.11 o
  10   2   3      774.74      762.03     29.03 o
 -10   3   3      422.62      428.68     13.42 o
  -9   3   3      541.81      571.92     22.01 o
  -8   3   3      205.65      184.23      7.22 o
  -7   3   3      165.94      173.85      5.56 o
  -6   3   3       11.95        8.32      1.41 o
  -5   3   3        3.81        0.44      1.15 o
  -4   3   3        3.17        3.87      1.08 o
  -3   3   3       70.81       91.64      2.31 o
  -2   3   3      447.14      385.44      6.15 o
  -1   3   3     4037.16     3955.76     57.10 o
   0   3   3     3143.96     3340.49     33.76 o
   1   3   3      104.51      104.16      9.92 o
   2   3   3       40.91       71.09      1.69 o
   3   3   3      879.28     1019.78     15.05 o
   4   3   3      722.74      681.95      7.25 o
   5   3   3     1134.95     1124.87     13.50 o
   6   3   3     1814.35     1874.97     23.29 o
   7   3   3     1376.91     1430.90     21.62 o
   8   3   3     1596.77     1693.32     28.96 o
   9   3   3      793.24      773.93     20.30 o
  10   3   3      275.01      267.61     10.21 o
 -10   4   3        0.52        0.00      3.81 o
  -9   4   3      212.87      222.60      8.23 o
  -8   4   3       19.31       17.26      3.67 o
  -7   4   3     1781.56     1715.51     34.10 o
  -6   4   3     2501.99     2431.82     40.61 o
  -5   4   3     3962.04     4198.16     61.98 o
  -4   4   3     2190.44     2240.11     38.01 o
  -3   4   3     4970.77     4950.21     67.44 o
  -2   4   3     3116.19     3093.06     43.21 o
  -1   4   3      374.69      382.90      5.46 o
   0   4   3     1415.97     1488.00     30.93 o
   1   4   3       32.07       28.89      2.51 o
   2   4   3      833.11      720.80     16.77 o
   3   4   3     7580.02     7797.42    110.23 o
   4   4   3     1281.53     1447.49     18.98 o
   5   4   3       82.66       92.81      1.97 o
   6   4   3        2.72        3.80      1.00 o
   7   4   3       59.26       52.07      2.51 o
   8   4   3        1.43        1.58      1.78 o
   9   4   3      101.39       93.19      3.70 o
  10   4   3      773.36      749.91     19.85 o
  -9   5   3      105.52      112.70     11.00 o
  -8   5   3      563.96      523.73     15.47 o
  -7   5   3     1533.63     1445.66     29.38 o
  -6   5   3      800.49      819.57     14.10 o
  -5   5   3      358.75      360.10      7.85 o
  -4   5   3      156.96      201.51      4.54 o
  -3   5   3       15.47       14.49      0.92 o
  -2   5   3       12.11        7.83      1.05 o
  -1   5   3      141.75      130.02      2.58 o
   0   5   3       64.81       50.06      4.31 o
   1   5   3       43.82       76.76      3.68 o
   2   5   3      769.30      776.89     18.17 o
   3   5   3      167.65      133.62      3.91 o
   4   5   3       46.99       57.72      1.74 o
   5   5   3      746.20      758.47      9.31 o
   6   5   3      288.10      306.08      5.24 o
   7   5   3      838.77      869.64     19.88 o
   8   5   3     2722.51     2764.33     46.18 o
   9   5   3     1912.37     1979.23     32.59 o
  10   5   3      783.11      788.88     30.46 o
  -9   6   3       10.86        8.46      3.72 o
  -8   6   3       63.01       53.30      3.68 o
  -7   6   3        1.25        3.11      2.07 o
  -6   6   3        7.10        8.82      2.36 o
  -5   6   3      320.03      280.43     13.40 o
  -4   6   3     1510.89     1563.14     29.44 o
  -3   6   3     8007.36     8116.25    108.04 o
  -2   6   3     3875.92     3625.44     56.26 o
  -1   6   3     3470.83     3362.57     39.39 o
   0   6   3     1981.31     2159.63     44.76 o
   1   6   3      182.78      207.53      8.46 o
   2   6   3      348.03      328.54     15.63 o
   3   6   3     4008.61     4034.57     65.23 o
   4   6   3      952.99      922.54     13.73 o
   5   6   3     3527.57     3972.30     57.20 o
   6   6   3     1224.99     1258.12     17.14 o
   7   6   3      194.76      213.26      4.48 o
   8   6   3       14.46       13.08      2.01 o
   9   6   3      154.65      147.28      4.37 o
  10   6   3        7.80        9.53      2.67 o
  -9   7   3      100.67      102.09      6.54 o
  -8   7   3     1573.38     1557.00     31.90 o
  -7   7   3     1304.47     1250.67     25.32 o
  -6   7   3      890.74      849.53     17.11 o
  -5   7   3      856.93      843.95     19.91 o
  -4   7   3      278.32      267.62      7.82 o
  -3   7   3       95.45       87.93      2.67 o
  -2   7   3     1034.29     1085.13     18.97 o
  -1   7   3      252.88      194.07      2.49 o
   0   7   3      597.81      803.39     18.37 o
   1   7   3       13.01       11.38      1.35 o
   2   7   3       62.61       75.12      4.29 o
   3   7   3      661.33      704.02     14.44 o
   4   7   3      443.66      411.76      7.42 o
   5   7   3        0.56        1.64      1.69 o
   6   7   3       10.15        8.17      1.29 o
   7   7   3     1111.33     1171.93     23.25 o
   8   7   3     1410.52     1380.24     23.08 o
   9   7   3      715.77      727.64     13.22 o
  10   7   3      308.24      311.87      7.30 o
  -8   8   3      305.46      309.09      8.59 o
  -7   8   3      169.86      164.31      5.14 o
  -6   8   3       48.37       56.19      3.50 o
  -5   8   3       22.45       17.77      2.27 o
  -4   8   3        9.28       14.70      1.90 o
  -3   8   3       98.47      106.46      3.39 o
  -2   8   3     1530.48     1521.17     28.96 o
  -1   8   3     3516.42     3413.22     43.89 o
   0   8   3      832.41      760.05     15.77 o
   1   8   3      704.51      694.29     16.69 o
   2   8   3     1053.74     1179.55     25.48 o
   3   8   3      510.88      594.65     13.53 o
   4   8   3      473.48      433.40      9.69 o
   5   8   3     1339.34     1343.27     37.32 o
   6   8   3     2167.49     2399.28     49.95 o
   7   8   3     4447.09     4618.19     86.33 o
   8   8   3     1048.59     1008.70     20.02 o
   9   8   3      215.10      214.08     15.95 o
  10   8   3       11.83        9.73      4.29 o
  -8   9   3      190.11      193.92      8.46 o
  -7   9   3      176.71      196.98      5.89 o
  -6   9   3      570.37      592.87     18.59 o
  -5   9   3     1303.71     1283.48     32.99 o
  -4   9   3     1494.12     1561.59     32.53 o
  -3   9   3      932.35      927.01     20.05 o
  -2   9   3      847.81      825.99     14.57 o
  -1   9   3      222.53      251.78      3.65 o
   0   9   3      276.94      246.10      5.58 o
   1   9   3      589.66      591.47     14.76 o
   2   9   3      211.17      192.67      6.20 o
   3   9   3      220.44      210.92      5.64 o
   4   9   3       56.38       60.27      5.26 o
   5   9   3       34.92       38.24      2.76 o
   6   9   3       15.21       18.50      3.83 o
   7   9   3       44.57       47.21      6.06 o
   8   9   3       16.48       24.90      3.83 o
   9   9   3      322.17      323.18     10.70 o
  10   9   3      183.01      182.34      8.11 o
  -8  10   3      403.76      390.08     12.74 o
  -7  10   3      681.04      680.21     24.32 o
  -6  10   3      400.86      403.44     13.07 o
  -5  10   3       41.00       35.78      3.06 o
  -4  10   3       86.12       98.05      3.68 o
  -3  10   3       66.67       52.28      3.78 o
  -2  10   3       37.26       38.72      2.07 o
  -1  10   3      258.72      281.91      6.18 o
   0  10   3      814.16      708.11     14.51 o
   1  10   3     1092.79     1159.50     28.18 o
   2  10   3      849.85      918.30     21.20 o
   3  10   3      218.36      238.17      9.73 o
   4  10   3       16.05       21.37      2.68 o
   5  10   3       65.96       63.04      3.83 o
   6  10   3     1304.81     1369.67     43.38 o
   7  10   3     2193.09     2208.25     67.62 o
   8  10   3     2039.64     1986.56     62.84 o
   9  10   3      768.19      771.60     27.11 o
  -7  11   3        0.98        1.63      3.17 o
  -6  11   3        0.54        0.71      2.77 o
  -5  11   3      564.89      575.06     12.64 o
  -4  11   3     2205.56     2185.83     43.21 o
  -3  11   3     2365.96     2315.77     43.47 o
  -2  11   3     1281.54     1293.06     23.74 o
  -1  11   3      461.62      462.43      7.31 o
   0  11   3      140.64      147.64      4.99 o
   1  11   3      677.14      622.83     17.22 o
   2  11   3      289.91      289.09      7.88 o
   3  11   3      122.47      124.31      4.96 o
   4  11   3      201.64      205.21      6.76 o
   5  11   3       75.48       77.51      6.70 o
   6  11   3      218.00      213.71     10.53 o
   7  11   3        0.09        0.00      4.78 o
   8  11   3       10.32       13.08      5.74 o
   9  11   3        4.72        1.91      5.74 o
  -6  12   3      323.09      308.55      8.46 o
  -5  12   3      598.66      586.48     13.26 o
  -4  12   3      554.72      526.46     11.36 o
  -3  12   3      304.53      264.73     12.10 o
  -2  12   3        0.79        4.82      2.71 o
  -1  12   3       61.63       66.48      2.99 o
   0  12   3      218.49      196.70      5.61 o
   1  12   3      139.03      119.28      4.39 o
   2  12   3      212.32      226.59      6.76 o
   3  12   3        2.38        2.51      2.68 o
   4  12   3      553.37      560.31     15.47 o
   5  12   3      235.28      205.74     10.85 o
   6  12   3       74.15       71.13      7.02 o
   7  12   3       54.90       47.85      6.70 o
   8  12   3      673.29      698.55     25.84 o
  -6  13   3       36.91       31.48      3.81 o
  -5  13   3       33.64       34.57      3.47 o
  -4  13   3       31.47       29.87      3.22 o
  -3  13   3      326.75      326.10      8.09 o
  -2  13   3      874.98      920.07     18.47 o
  -1  13   3     1479.41     1485.08     34.85 o
   0  13   3      959.29      939.22     25.68 o
   1  13   3      138.15      153.16      6.22 o
   2  13   3      187.45      188.34      9.89 o
   3  13   3       19.29       22.78      3.19 o
   4  13   3      143.50      156.27      6.53 o
   5  13   3      877.42      881.32     30.30 o
   6  13   3      749.67      731.09     25.84 o
   7  13   3      130.12      112.60      8.61 o
   8  13   3      275.53      285.48     14.35 o
  -5  14   3      219.79      219.64      7.08 o
  -4  14   3      634.78      625.92     13.87 o
  -3  14   3      716.01      684.11     14.67 o
  -2  14   3      255.02      228.94      6.37 o
  -1  14   3       19.47       26.47      3.52 o
   0  14   3      147.74      144.39      6.53 o
   1  14   3       19.63       18.68      4.94 o
   2  14   3      209.54      222.20      8.93 o
   3  14   3      166.31      162.98      6.76 o
   4  14   3       33.49       39.95      3.94 o
   5  14   3       98.97       83.57      7.97 o
   6  14   3      148.69      143.54      9.89 o
   7  14   3       19.02       25.20      6.70 o
  -4  15   3        3.68        4.81      3.07 o
  -3  15   3       28.25       34.58      3.20 o
  -2  15   3       76.27       84.87      5.58 o
  -1  15   3      477.69      514.17     41.31 o
   0  15   3      438.58      482.92     19.46 o
   1  15   3      633.15      650.31     16.91 o
   2  15   3      261.17      268.50     12.12 o
   3  15   3       72.55       73.33      4.96 o
   4  15   3        1.25        0.64      5.42 o
   5  15   3      199.87      216.90     12.44 o
   6  15   3      111.08      111.32      8.93 o
  -2  16   3      298.48      326.66     11.04 o
  -1  16   3       96.60       82.94      5.90 o
   0  16   3      129.96      128.45      9.73 o
   1  16   3        2.14        8.27      3.52 o
   2  16   3      219.43      226.47     12.12 o
   3  16   3       75.34       73.19      7.66 o
   4  16   3       90.27       79.11      7.97 o
   5  16   3       24.88       29.35      6.70 o
   0  17   3        1.01        0.00      3.83 o
   1  17   3       95.38      109.91      6.54 o
   2  17   3      157.40      175.94      8.00 o
   3  17   3      436.50      485.48     19.46 o
  -4 -13   4      723.44      793.50     20.82 o
  -3 -13   4      100.84      127.36     17.54 o
  -2 -13   4       14.90       16.91      5.42 o
  -1 -13   4        2.67        2.82      3.72 o
   0 -13   4      141.68      143.52      5.83 o
   1 -13   4      154.03      171.17      7.55 o
   2 -13   4        1.41        2.07      3.83 o
  -5 -12   4       60.56       64.63     12.92 o
  -4 -12   4       11.70       11.01      4.63 o
  -3 -12   4       16.86       14.28      4.47 o
  -2 -12   4       70.87       51.67      6.06 o
  -1 -12   4      173.31      153.07      7.10 o
   0 -12   4      143.74      123.58      6.43 o
   1 -12   4       82.30       79.30      4.17 o
   2 -12   4      111.35      119.33      6.65 o
   3 -12   4        7.34        7.58      4.04 o
  -6 -11   4      517.83      511.17     14.99 o
  -5 -11   4      398.45      398.78     15.15 o
  -4 -11   4      112.73      121.76      7.97 o
  -3 -11   4      286.46      297.55     14.83 o
  -2 -11   4      716.42      747.70     18.62 o
  -1 -11   4      129.35      164.64      8.06 o
   0 -11   4       29.42       28.44      3.00 o
   1 -11   4       16.16       15.23      2.82 o
   2 -11   4       53.46       52.58      3.22 o
   3 -11   4       59.01       70.77      4.90 o
   4 -11   4      106.34      126.79      5.89 o
  -7 -10   4      920.40      874.33     18.44 o
  -6 -10   4     1328.50     1277.82     25.58 o
  -5 -10   4      409.91      427.74     10.13 o
  -4 -10   4        1.69        0.89      3.13 o
  -3 -10   4       59.33       56.09      3.17 o
  -2 -10   4        1.69        6.16      2.76 o
  -1 -10   4       93.62       97.08      4.15 o
   0 -10   4       78.80       98.24      4.36 o
   1 -10   4       72.80       73.62      3.56 o
   2 -10   4      371.66      361.43      7.86 o
   3 -10   4       80.12       88.87      8.09 o
   4 -10   4        0.15        0.00      2.94 o
   5 -10   4        3.10        2.07      3.83 o
  -8  -9   4        1.64        0.00      3.19 o
  -7  -9   4       39.30       26.43      3.61 o
  -6  -9   4       44.15       34.27      5.14 o
  -5  -9   4      517.73      495.35     11.41 o
  -4  -9   4      855.14      838.87     22.85 o
  -3  -9   4      906.65      918.00     44.66 o
  -2  -9   4      541.73      542.95     29.98 o
  -1  -9   4      349.63      356.42     11.15 o
   0  -9   4      938.57      956.24     16.19 o
   1  -9   4      200.87      187.48      5.94 o
   2  -9   4       86.30       81.00      4.51 o
   3  -9   4      469.41      436.42      9.20 o
   4  -9   4      229.98      249.93      7.54 o
   5  -9   4       81.70       92.95      8.61 o
   6  -9   4      136.76      160.09      7.78 o
  -8  -8   4       55.54       48.74      4.02 o
  -7  -8   4      972.10      968.24     19.89 o
  -6  -8   4     1686.99     1696.63     65.86 o
  -5  -8   4     1815.55     1804.19     49.41 o
  -4  -8   4      588.83      610.66     13.13 o
  -3  -8   4      511.25      539.63     21.03 o
  -2  -8   4       87.92       83.99      5.74 o
  -1  -8   4      966.31      919.00     38.76 o
   0  -8   4      399.40      395.57      8.46 o
   1  -8   4       77.09       76.87      3.93 o
   2  -8   4        1.64        1.09      2.13 o
   3  -8   4      110.81      105.98      4.14 o
   4  -8   4       13.62       15.41      4.16 o
   5  -8   4       62.45       76.60      4.96 o
   6  -8   4        3.54        0.77      3.49 o
   7  -8   4      116.21      104.45      6.20 o
  -9  -7   4      173.51      174.69      6.71 o
  -8  -7   4      301.57      280.67     11.13 o
  -7  -7   4      227.75      220.80      6.67 o
  -6  -7   4       98.31       91.15      4.48 o
  -5  -7   4       62.08       64.84      3.35 o
  -4  -7   4      295.24      272.05      6.81 o
  -3  -7   4      430.79      378.33     11.06 o
  -2  -7   4      354.62      367.64      8.59 o
  -1  -7   4      404.27      371.47     15.79 o
   0  -7   4      972.86      941.42     18.27 o
   1  -7   4      517.63      544.44     12.57 o
   2  -7   4      527.46      487.20     10.91 o
   3  -7   4      365.06      346.61      6.93 o
   4  -7   4       75.09       71.43      4.04 o
   5  -7   4      591.46      567.09     15.11 o
   6  -7   4      659.20      679.30     18.49 o
   7  -7   4      394.79      377.15     11.84 o
  -9  -6   4      155.50      147.97      6.34 o
  -8  -6   4       23.61       26.26      3.36 o
  -7  -6   4      229.25      216.62      8.20 o
  -6  -6   4      654.52      627.06     12.27 o
  -5  -6   4      525.21      489.68     12.72 o
  -4  -6   4     1072.21     1038.07     24.39 o
  -3  -6   4     3075.60     3049.24     60.33 o
  -2  -6   4     1426.25     1382.88     23.42 o
  -1  -6   4      266.52      274.27      5.10 o
   0  -6   4       89.15      105.14      3.81 o
   1  -6   4      222.04      190.59      4.62 o
   2  -6   4      466.12      412.92      8.40 o
   3  -6   4      749.53      743.03     12.98 o
   4  -6   4      277.81      303.67      5.57 o
   5  -6   4       87.73       70.50      4.29 o
   6  -6   4        9.57        6.97      5.90 o
   7  -6   4       42.72       36.06      4.39 o
   8  -6   4       17.21       14.25      4.17 o
  -9  -5   4      774.60      739.55     16.25 o
  -8  -5   4     2179.58     2168.53     42.75 o
  -7  -5   4     1924.51     1945.03     37.72 o
  -6  -5   4      505.18      525.53     13.80 o
  -5  -5   4      159.45      158.96      4.23 o
  -4  -5   4       48.14       58.24      2.82 o
  -3  -5   4       79.39       73.30      3.68 o
  -2  -5   4      109.72      145.29      5.85 o
  -1  -5   4      134.17      140.24      3.90 o
   0  -5   4     1608.26     1603.05     33.05 o
   1  -5   4     1496.45     1403.38     22.90 o
   2  -5   4     1834.44     1739.99     31.62 o
   3  -5   4     1348.20     1310.27     33.52 o
   4  -5   4       44.53       48.35      2.34 o
   5  -5   4       28.48       28.42      3.69 o
   6  -5   4     1125.62     1040.73     20.98 o
   7  -5   4      992.69      953.76     24.47 o
   8  -5   4      453.84      462.51     19.14 o
 -10  -4   4        0.48        1.35      3.21 o
  -9  -4   4       13.18       18.54      2.74 o
  -8  -4   4       74.71       77.37      6.12 o
  -7  -4   4       23.62       24.59      2.65 o
  -6  -4   4       85.29       86.03      3.02 o
  -5  -4   4      332.22      347.54      9.57 o
  -4  -4   4     2129.09     2043.45     34.49 o
  -3  -4   4     2226.16     1970.51     31.90 o
  -2  -4   4     2176.23     2139.92     39.94 o
  -1  -4   4     1236.58     1113.78     16.84 o
   0  -4   4      408.70      424.29      6.99 o
   1  -4   4     1027.17     1121.57     21.59 o
   2  -4   4        1.42        2.98      1.15 o
   3  -4   4      946.90      848.44     14.02 o
   4  -4   4      634.52      640.02      9.69 o
   5  -4   4      379.60      420.97      9.57 o
   6  -4   4      532.55      532.62     12.82 o
   7  -4   4       48.60       47.92      3.18 o
   8  -4   4        0.20        4.59      2.82 o
   9  -4   4        1.10        1.39      3.68 o
 -10  -3   4       77.90       79.13      4.57 o
  -9  -3   4      214.36      218.28      7.95 o
  -8  -3   4      973.84     1010.90     31.90 o
  -7  -3   4     1824.77     1883.23     46.63 o
  -6  -3   4     2923.19     2987.43     74.57 o
  -5  -3   4     2311.30     2446.60     45.94 o
  -4  -3   4     2238.35     2344.75     46.30 o
  -3  -3   4      924.30      956.77     20.97 o
  -2  -3   4       46.95       68.04      3.31 o
  -1  -3   4      347.01      338.27      4.57 o
   0  -3   4      154.00      177.31      5.05 o
   1  -3   4       62.56      112.47      9.35 o
   2  -3   4       55.34       64.54      2.66 o
   3  -3   4     1343.64     1296.20     20.99 o
   4  -3   4     1111.07     1148.84     16.67 o
   5  -3   4       53.51       59.82      3.42 o
   6  -3   4       90.63       78.32      5.15 o
   7  -3   4       11.90       16.04      2.70 o
   8  -3   4      510.74      500.83     11.84 o
   9  -3   4      599.88      592.82     33.33 o
 -10  -2   4      213.85      238.41     13.11 o
  -9  -2   4      635.73      671.86     14.90 o
  -8  -2   4      292.28      310.40      9.58 o
  -7  -2   4      165.03      166.61      6.20 o
  -6  -2   4      140.82      128.02      7.34 o
  -5  -2   4       14.27       27.87      2.14 o
  -4  -2   4     1317.84     1287.14     26.55 o
  -3  -2   4      795.07      710.23     13.74 o
  -2  -2   4      105.02       52.80      3.25 o
  -1  -2   4      236.63      199.37      3.43 o
   0  -2   4     4921.32     4931.67     80.63 o
   1  -2   4     4892.64     5481.15     79.92 o
   2  -2   4     1261.49     1318.86     20.94 o
   3  -2   4      341.50      360.82      6.92 o
   4  -2   4      327.56      302.38      4.98 o
   5  -2   4     1116.14     1137.82     22.51 o
   6  -2   4     1873.55     1875.17     39.31 o
   7  -2   4     1149.45     1168.03     25.12 o
   8  -2   4      122.57      136.39      9.74 o
   9  -2   4        5.27        7.88      2.87 o
 -10  -1   4      397.53      416.90     17.86 o
  -9  -1   4      126.75      131.15      6.98 o
  -8  -1   4        3.03        3.07      2.91 o
  -7  -1   4      516.43      517.23     15.09 o
  -6  -1   4     1414.31     1403.97     27.42 o
  -5  -1   4     7581.13     7387.33    145.97 o
  -4  -1   4    13804.55    14143.31    268.20 o
  -3  -1   4      754.34      712.03     15.03 o
  -2  -1   4      282.16      284.29      6.30 o
  -1  -1   4     1403.65     1342.79     22.43 o
   0  -1   4      496.87      558.94      8.38 o
   1  -1   4      897.47     1063.57     13.41 o
   2  -1   4     1689.17     1768.87     30.75 o
   3  -1   4      172.10      120.89      2.76 o
   4  -1   4       98.11       92.95      2.48 o
   5  -1   4       27.49       19.78      1.77 o
   6  -1   4      231.64      240.69      5.72 o
   7  -1   4       87.01       98.63      8.29 o
   8  -1   4       28.27       32.48      3.07 o
   9  -1   4      415.70      392.65     13.56 o
  10  -1   4      608.81      640.82     25.52 o
 -10   0   4      368.83      369.05     16.59 o
  -9   0   4     1064.16     1068.56     38.91 o
  -8   0   4      719.39      764.92     19.83 o
  -7   0   4      108.61      116.07      6.86 o
  -6   0   4      697.54      671.03     15.14 o
  -5   0   4      879.70      912.90     18.52 o
  -4   0   4      213.13      214.96      4.91 o
  -3   0   4      612.02      756.51     15.82 o
  -2   0   4     2626.46     2791.31     48.05 o
  -1   0   4     5629.33     5782.20    111.60 o
   0   0   4     1976.07     1950.11     17.93 o
   1   0   4     4279.18     4572.40     73.82 o
   2   0   4     3004.80     2940.71     50.05 o
   3   0   4     1709.41     1426.01     21.46 o
   4   0   4        1.14        4.25      0.65 o
   5   0   4      941.45      914.07     11.54 o
   6   0   4      464.22      423.92      8.53 o
   7   0   4      200.24      222.27      8.93 o
   8   0   4      652.02      665.69     19.85 o
   9   0   4      639.85      629.07     25.20 o
  10   0   4      271.20      269.60      9.92 o
 -10   1   4       13.58       18.18      5.74 o
  -9   1   4       33.65       37.64      5.74 o
  -8   1   4      324.32      339.39     14.67 o
  -7   1   4      354.13      369.80      8.64 o
  -6   1   4       68.38       83.13      4.18 o
  -5   1   4     2854.84     2843.77     45.23 o
  -4   1   4     4782.78     4704.05     76.50 o
  -3   1   4     3572.30     3632.71     54.90 o
  -2   1   4     4723.90     4548.22     70.01 o
  -1   1   4     2445.10     2326.12     28.27 o
   0   1   4     5176.63     5779.08    136.72 o
   1   1   4      807.40      808.15      6.52 o
   2   1   4     1201.66     1483.87     21.65 o
   3   1   4      597.21      561.81      7.45 o
   4   1   4     4846.37     4901.19     52.11 o
   5   1   4     1698.45     1759.83     22.81 o
   6   1   4        0.91        4.25      1.16 o
   7   1   4        2.74        3.39      1.86 o
   8   1   4       48.80       41.81      2.80 o
   9   1   4        9.32       13.85      3.36 o
  10   1   4      104.09       98.33      5.64 o
 -10   2   4        7.38        6.38      5.10 o
  -9   2   4       18.95       15.31      4.78 o
  -8   2   4      136.83      133.33      8.61 o
  -7   2   4     2383.27     2425.15     84.21 o
  -6   2   4     4505.48     4407.51     85.00 o
  -5   2   4     1561.52     1652.94     33.42 o
  -4   2   4      663.59      811.62     13.52 o
  -3   2   4      559.44      522.03      7.49 o
  -2   2   4     1818.31     1792.21     30.07 o
  -1   2   4      190.25      152.67      1.93 o
   0   2   4     2413.01     2303.50     69.51 o
   1   2   4     3321.29     3398.95    152.15 o
   2   2   4     1254.26     1390.70     19.27 o
   3   2   4      769.62      799.60      9.79 o
   4   2   4      748.83      640.93      7.93 o
   5   2   4     2704.87     2729.26     33.93 o
   6   2   4      631.79      667.60     11.05 o
   7   2   4      696.10      726.12     10.46 o
   8   2   4      617.82      622.13     16.58 o
   9   2   4      708.87      680.04     18.61 o
  10   2   4     1254.89     1230.52     31.91 o
 -10   3   4      189.33      180.54     11.48 o
  -9   3   4      116.95      124.40      9.25 o
  -8   3   4       11.60       10.21      4.15 o
  -7   3   4      247.58      249.72      7.45 o
  -6   3   4       39.51       43.02      2.51 o
  -5   3   4       37.89       53.39      1.59 o
  -4   3   4      125.11       84.09      2.99 o
  -3   3   4      747.40      581.56      9.98 o
  -2   3   4     4547.75     4643.35     62.45 o
  -1   3   4    11100.31    11157.21    179.28 o
   0   3   4     6012.18     5847.75    183.02 o
   1   3   4      452.42      452.84      2.73 o
   2   3   4      430.60      478.51      8.28 o
   3   3   4      123.75      133.77      1.58 o
   4   3   4      901.82      852.95     11.79 o
   5   3   4     1840.39     1816.67     21.94 o
   6   3   4     1570.61     1666.54     20.60 o
   7   3   4      121.73      138.40      3.16 o
   8   3   4       35.44       34.01      2.57 o
   9   3   4      247.42      255.85      8.79 o
  10   3   4      164.89      155.55      6.95 o
 -10   4   4      279.18      266.02     13.72 o
  -8   4   4        1.83        2.74      2.57 o
  -7   4   4     1877.08     1803.63     37.40 o
  -6   4   4     5342.09     5352.00     97.87 o
  -5   4   4     4877.00     4616.63     69.12 o
  -4   4   4     2565.96     2436.35     34.85 o
  -3   4   4     1626.31     1890.71     26.83 o
  -2   4   4      303.37      270.03      4.36 o
  -1   4   4        5.33        4.44      0.52 o
   0   4   4     1472.66     1706.24     21.97 o
   1   4   4      638.92      610.02     19.51 o
   2   4   4       81.09      105.32      2.72 o
   3   4   4       63.87       57.84      2.76 o
   4   4   4      272.56      303.39      4.84 o
   5   4   4     1546.68     1581.83     19.10 o
   6   4   4      426.41      430.78      5.93 o
   7   4   4       45.47       47.25      2.06 o
   8   4   4        4.66        1.52      1.78 o
   9   4   4      510.15      491.33     13.64 o
  10   4   4      785.57      770.71     20.86 o
  -9   5   4       35.47       31.44      4.49 o
  -8   5   4      194.00      202.35      6.49 o
  -7   5   4      542.11      538.74     14.64 o
  -6   5   4      620.65      601.66     15.15 o
  -5   5   4       14.54       17.88      1.67 o
  -4   5   4       19.59       10.25      1.32 o
  -3   5   4       82.20      127.42      2.29 o
  -1   5   4     1515.16     1360.33     20.93 o
   0   5   4     1321.69     1114.69     20.50 o
   1   5   4     4432.57     4359.64     79.48 o
   2   5   4     1775.97     1884.17     24.37 o
   3   5   4     1026.13     1074.23     21.06 o
   4   5   4       40.53       44.74      2.13 o
   5   5   4      627.41      684.28      9.20 o
   6   5   4      122.57      102.64      2.32 o
   7   5   4      681.58      748.77     11.21 o
   8   5   4     1614.63     1720.39     38.17 o
   9   5   4     1382.70     1422.08     24.33 o
  10   5   4      256.63      281.50      9.17 o
  -9   6   4      241.32      232.19      9.36 o
  -8   6   4      183.98      187.09      6.31 o
  -7   6   4       84.97      101.39      4.41 o
  -6   6   4      427.75      404.04      7.64 o
  -5   6   4     1488.44     1456.31     23.98 o
  -4   6   4     5241.36     5245.93     81.48 o
  -3   6   4     9162.01     9711.31    128.91 o
  -2   6   4     3494.10     3683.70     47.45 o
  -1   6   4     3094.33     3109.05     61.49 o
   0   6   4     1562.09     1506.62     26.79 o
   1   6   4       63.00       62.18      1.22 o
   2   6   4       56.01       64.90      3.20 o
   3   6   4      353.93      358.88      8.49 o
   4   6   4      240.82      230.62      5.46 o
   5   6   4      183.07      166.21      5.33 o
   6   6   4        1.51        0.50      0.92 o
   7   6   4       89.54       71.67      2.53 o
   8   6   4      210.32      211.50      5.11 o
   9   6   4       75.38       71.82      3.18 o
  10   6   4       43.88       48.49      3.95 o
  -9   7   4       57.63       44.96      9.25 o
  -8   7   4      503.39      500.87     11.90 o
  -7   7   4      532.66      546.75     14.67 o
  -6   7   4      552.25      560.37     10.82 o
  -5   7   4      717.81      694.28     19.66 o
  -4   7   4      543.13      555.36      8.84 o
  -3   7   4        8.94       10.75      1.27 o
  -2   7   4      111.00      174.01      3.36 o
  -1   7   4       47.41       49.49      1.26 o
   0   7   4      215.13      262.69      6.86 o
   2   7   4     2679.95     2854.60     44.93 o
   3   7   4     4063.54     4256.83     81.47 o
   4   7   4      779.60      796.86     15.94 o
   5   7   4      173.47      176.96      4.39 o
   6   7   4       87.73       99.37      2.97 o
   7   7   4      947.01      967.99     19.12 o
   8   7   4      832.34      841.94     14.93 o
   9   7   4     1258.83     1289.94     21.97 o
  10   7   4      349.92      356.69      9.01 o
  -9   8   4        7.15        5.94      4.04 o
  -8   8   4        3.23        3.19      2.95 o
  -7   8   4       19.16       24.39      2.63 o
  -6   8   4        5.01        5.31      2.02 o
  -5   8   4       20.71       17.65      1.86 o
  -4   8   4      548.38      564.20     10.75 o
  -3   8   4     4178.98     4098.38     71.76 o
  -2   8   4     8670.39     8962.21    125.89 o
  -1   8   4     5312.30     5496.44    101.66 o
   1   8   4     1009.60      888.02     25.52 o
   2   8   4      224.30      252.16      9.09 o
   3   8   4        1.44        1.85      1.68 o
   4   8   4      133.73      146.78      3.77 o
   5   8   4       13.61       11.22      1.67 o
   6   8   4      338.63      350.02     11.39 o
   7   8   4      762.00      792.44     18.48 o
   8   8   4      302.56      298.50      7.66 o
   9   8   4      102.84       99.76      4.65 o
  10   8   4       35.60       32.10      3.62 o
  -8   9   4      153.18      136.93      7.22 o
  -7   9   4      383.01      400.74      9.94 o
  -6   9   4      989.68     1019.64     27.76 o
  -5   9   4      453.55      408.69      8.77 o
  -4   9   4      678.19      688.30     17.71 o
  -3   9   4     1334.32     1394.65     29.48 o
  -2   9   4      197.51      212.02      5.67 o
  -1   9   4       53.10       38.76      2.29 o
   0   9   4       87.92       89.12      4.21 o
   1   9   4       31.37       22.24      2.23 o
   2   9   4        5.30       11.63      1.91 o
   3   9   4       24.86       16.59      2.03 o
   4   9   4      666.96      664.14     16.35 o
   5   9   4      453.41      480.19     11.04 o
   6   9   4      597.17      589.78     22.33 o
   7   9   4       92.23       94.71      4.85 o
   8   9   4      391.73      360.44     14.99 o
   9   9   4      385.24      362.99     15.63 o
  10   9   4      296.30      325.67     15.31 o
  -8  10   4      164.76      180.35     16.59 o
  -7  10   4      394.55      408.71     16.27 o
  -6  10   4      142.49      114.02      8.01 o
  -5  10   4        2.17        4.31      2.36 o
  -4  10   4        2.06        4.66      2.09 o
  -3  10   4        0.18        2.67      1.79 o
  -2  10   4        3.30       11.72      1.38 o
  -1  10   4     1300.37     1282.09     27.10 o
   0  10   4     4535.93     4465.92     85.14 o
   1  10   4     4620.37     4544.70     91.78 o
   2  10   4     1927.43     1901.19     40.14 o
   3  10   4      349.27      351.85     13.24 o
   4  10   4       12.51       15.48      2.26 o
   5  10   4        1.60        2.00      2.30 o
   6  10   4      293.53      295.69     12.76 o
   7  10   4      792.60      768.72     26.47 o
   8  10   4      603.97      630.29     22.33 o
   9  10   4      353.24      370.65     16.59 o
  -7  11   4        9.96       12.46      3.21 o
  -6  11   4       28.88       27.43      3.21 o
  -5  11   4     1063.06     1088.17     21.94 o
  -4  11   4     2412.61     2298.06     42.92 o
  -3  11   4      703.47      661.38     14.05 o
  -2  11   4      591.96      620.40     11.97 o
  -1  11   4      945.96      937.62     18.25 o
   0  11   4       46.30       54.06      2.74 o
   1  11   4       13.00        9.74      2.68 o
   2  11   4      102.62       98.42      4.72 o
   3  11   4      180.68      172.10      6.32 o
   4  11   4       53.64       53.91      4.47 o
   5  11   4      105.03      104.89      4.81 o
   6  11   4      132.56      112.92      7.97 o
   7  11   4      515.49      485.80     19.14 o
   8  11   4      267.93      269.21     12.76 o
   9  11   4        7.67        1.91      5.74 o
  -7  12   4       95.72       95.10      6.93 o
  -6  12   4      291.42      299.99      8.34 o
  -5  12   4      244.51      232.33      6.79 o
  -4  12   4       62.59       55.78      3.56 o
  -3  12   4      144.84      145.10      5.05 o
  -2  12   4       38.28       29.88      1.72 o
  -1  12   4        0.19        5.71      2.36 o
   0  12   4       47.04       58.51      3.43 o
   1  12   4     1541.36     1501.70     30.09 o
   2  12   4     1947.90     1901.52     49.28 o
   3  12   4      293.59      303.06      9.02 o
   4  12   4      146.86      156.81      8.93 o
   5  12   4        7.01        5.73      2.76 o
   6  12   4       21.05       22.33      5.42 o
   7  12   4        3.60        1.91      5.42 o
   8  12   4      290.31      309.08     14.03 o
  -6  13   4       60.72       67.30      6.99 o
  -5  13   4       91.48       95.41      4.70 o
  -4  13   4      135.75      130.53      4.87 o
  -3  13   4      634.22      617.90     13.57 o
  -2  13   4     1259.80     1302.51     25.75 o
  -1  13   4     1493.66     1500.76     34.14 o
   0  13   4     1062.75     1104.27     20.58 o
   1  13   4      243.48      252.83      8.54 o
   2  13   4       90.09      101.26      5.17 o
   3  13   4        0.25        2.53      2.91 o
   4  13   4      274.85      302.80     16.43 o
   5  13   4      419.70      434.76     16.59 o
   6  13   4       63.82       53.59      6.70 o
   7  13   4       60.49       59.33      7.34 o
   8  13   4        0.84       10.85      6.06 o
  -5  14   4      190.19      195.77      6.55 o
  -4  14   4      389.82      393.36      9.68 o
  -3  14   4      511.38      482.22     10.79 o
  -2  14   4      108.89       94.58      6.22 o
  -1  14   4        1.92        7.59      3.13 o
   0  14   4        9.31        9.84      3.06 o
   1  14   4      108.05      111.10      5.04 o
   2  14   4       21.22       23.86      3.36 o
   3  14   4        2.70        4.94      3.16 o
   4  14   4      576.03      628.95     15.45 o
   5  14   4      704.32      745.12     26.16 o
   6  14   4      207.50      219.77     11.80 o
   7  14   4       78.09       78.79      7.97 o
  -4  15   4      140.74      154.78      5.70 o
  -3  15   4        0.32        1.37      3.83 o
  -2  15   4      161.90      177.87      7.49 o
  -1  15   4     1031.71     1051.82     46.89 o
   0  15   4     1418.75     1522.51     49.12 o
   1  15   4     1222.29     1249.62     49.92 o
   2  15   4      680.65      703.44     17.70 o
   3  15   4       26.50       36.72      4.06 o
   4  15   4       32.14       32.80      4.04 o
   5  15   4      144.41      160.44     10.53 o
   6  15   4       92.74       93.46      8.61 o
  -3  16   4      240.54      257.05      9.92 o
  -2  16   4      109.52      110.67      6.76 o
  -1  16   4      162.39      165.54      9.57 o
   0  16   4      367.33      369.44     11.60 o
   1  16   4       14.24       11.98      3.67 o
   2  16   4       34.51       33.31      4.63 o
   3  16   4       25.05       30.60      4.17 o
   4  16   4        1.77        0.64      5.42 o
   5  16   4       32.55       38.28      7.02 o
  -1  17   4        0.48        8.46      4.21 o
   0  17   4      175.30      211.17     14.51 o
   1  17   4      308.06      291.54     14.35 o
   2  17   4      290.41      294.41     14.35 o
   3  17   4      387.93      406.73     12.07 o
   4  17   4      303.59      345.13     15.95 o
  -2 -13   5       40.06       50.92      4.96 o
  -1 -13   5       76.35       84.06      5.64 o
  -4 -12   5        0.26        0.00      3.99 o
  -3 -12   5       97.28      101.81      6.20 o
  -2 -12   5      383.67      412.75     18.18 o
  -1 -12   5      548.88      543.60     15.66 o
   0 -12   5      303.63      324.65     10.94 o
   1 -12   5      102.89      116.77      5.58 o
   2 -12   5       41.06       32.64      3.80 o
  -6 -11   5      377.55      389.01     12.29 o
  -5 -11   5      347.28      358.16     11.39 o
  -4 -11   5      356.42      349.78     11.04 o
  -3 -11   5      290.29      287.67      9.46 o
  -2 -11   5      325.47      350.65     10.80 o
  -1 -11   5       94.46      113.89      5.09 o
   0 -11   5       30.38       43.05      5.41 o
   1 -11   5        0.88        1.14      2.70 o
   2 -11   5       11.87        7.50      2.65 o
   3 -11   5        2.39        0.72      3.06 o
   4 -11   5        0.75        2.87      4.06 o
  -7 -10   5      229.21      235.41      7.72 o
  -6 -10   5      292.11      308.56      9.90 o
  -5 -10   5      103.96       96.81      4.79 o
  -4 -10   5        3.09        3.49      3.45 o
  -3 -10   5        2.17        2.27      2.53 o
  -2 -10   5      105.64      104.44     13.43 o
  -1 -10   5       81.14       73.63      4.60 o
   0 -10   5      102.68       95.47      5.47 o
   1 -10   5      269.20      243.37      7.17 o
   2 -10   5      369.81      358.84      7.96 o
   3 -10   5       95.90       87.97      4.70 o
   4 -10   5       50.54       59.10      4.85 o
   5 -10   5       20.72       32.39      4.62 o
  -7  -9   5       37.43       32.46      3.89 o
  -6  -9   5        7.91        4.55      3.93 o
  -5  -9   5      414.36      398.25     11.95 o
  -4  -9   5      347.65      339.43      8.41 o
  -3  -9   5     1173.44     1164.84     58.21 o
  -2  -9   5      845.07      822.84     29.50 o
  -1  -9   5     1023.67     1064.03     25.91 o
   0  -9   5     1046.67     1074.78     22.74 o
   1  -9   5        2.77        4.12      2.48 o
   2  -9   5        3.71        2.09      2.50 o
   3  -9   5       85.07       76.21      3.50 o
   4  -9   5       55.38       58.81      4.62 o
   5  -9   5       26.88       36.15      6.54 o
   6  -9   5        3.43       12.03      4.17 o
  -8  -8   5       19.79       12.08      3.46 o
  -7  -8   5      394.76      409.18     10.36 o
  -6  -8   5      736.59      744.08     23.36 o
  -5  -8   5      456.76      460.48     14.48 o
  -4  -8   5       71.75       73.09      3.65 o
  -3  -8   5      592.13      592.56     12.03 o
  -2  -8   5      212.62      206.10      7.33 o
  -1  -8   5        5.55        6.53      2.81 o
   0  -8   5       30.57       26.61      2.57 o
   1  -8   5       40.47       46.94      3.45 o
   2  -8   5      285.94      252.74      7.94 o
   3  -8   5      158.64      151.57      4.65 o
   4  -8   5      242.59      245.92     12.44 o
   5  -8   5      222.62      231.73      8.80 o
   6  -8   5       27.96       35.54      4.62 o
  -8  -7   5        0.05        0.78      3.09 o
  -7  -7   5       93.71       89.36      5.35 o
  -6  -7   5       77.28       69.37      4.85 o
  -5  -7   5       35.43       26.61      3.05 o
  -4  -7   5      560.44      533.07     11.84 o
  -3  -7   5     2669.47     2569.93     51.94 o
  -2  -7   5     1951.00     1820.45     34.71 o
  -1  -7   5     2165.27     2040.68     47.43 o
   0  -7   5      383.74      382.64      9.26 o
   1  -7   5      176.71      196.56      5.27 o
   2  -7   5      434.15      460.62     10.54 o
   3  -7   5        1.85        1.35      2.19 o
   4  -7   5       10.22        7.66      3.16 o
   5  -7   5       65.53       65.73      4.72 o
   6  -7   5       39.59       43.86      4.51 o
   7  -7   5       34.10       35.21      4.62 o
  -9  -6   5      137.96      134.19      5.82 o
  -8  -6   5        0.02        2.61      2.87 o
  -7  -6   5       36.52       45.27      4.13 o
  -6  -6   5      383.36      381.41     15.02 o
  -5  -6   5      270.83      268.35     11.82 o
  -4  -6   5     1252.11     1247.37     24.84 o
  -3  -6   5     3510.70     3437.73     64.08 o
  -2  -6   5     1637.99     1508.78     30.59 o
  -1  -6   5      408.92      419.25      8.48 o
   0  -6   5      119.60      127.98      3.82 o
   1  -6   5      135.29      125.15      4.97 o
   2  -6   5       42.57       45.44      4.19 o
   3  -6   5      363.76      349.20      7.76 o
   4  -6   5      140.18      151.42      4.91 o
   5  -6   5      466.60      451.64     16.59 o
   6  -6   5      151.00      156.27      6.88 o
   7  -6   5        2.86        4.28      3.81 o
   8  -6   5       17.25       11.47      4.17 o
  -9  -5   5      337.12      332.57      9.12 o
  -8  -5   5      542.28      538.88     15.44 o
  -7  -5   5      355.68      359.70     10.35 o
  -6  -5   5        2.54        4.83      2.36 o
  -5  -5   5       13.53       15.66      2.56 o
  -4  -5   5      123.21      109.68      4.04 o
  -3  -5   5       53.18       41.51      4.42 o
  -2  -5   5      612.21      645.41     11.71 o
  -1  -5   5     1221.23     1176.30     19.27 o
   0  -5   5     1164.98     1095.34     22.08 o
   1  -5   5     1899.05     1764.18     30.75 o
   2  -5   5     1277.40     1265.11     21.41 o
   3  -5   5     1557.11     1662.97     36.92 o
   4  -5   5     1110.34     1049.75     22.20 o
   5  -5   5        5.96        6.24      2.33 o
   6  -5   5      413.84      395.21      9.81 o
   7  -5   5      458.18      470.16     13.76 o
   8  -5   5      257.30      271.93      9.92 o
  -9  -4   5      140.15      132.84      5.82 o
  -8  -4   5      293.09      284.98      8.14 o
  -7  -4   5        0.79        1.74      2.39 o
  -6  -4   5        0.62        1.50      2.36 o
  -5  -4   5        4.87        4.89      1.98 o
  -4  -4   5     2309.41     2181.75     37.56 o
  -3  -4   5     4485.74     4599.41     77.89 o
  -2  -4   5     3568.22     3543.25     56.46 o
  -1  -4   5      278.67      184.88      4.85 o
   0  -4   5      353.43      301.43      6.16 o
   1  -4   5      883.40      884.31     14.02 o
   2  -4   5      119.62      118.20      4.70 o
   3  -4   5      348.09      365.21      8.04 o
   4  -4   5       14.75       12.51      2.14 o
   5  -4   5        4.91        4.89      2.14 o
   6  -4   5       21.31       19.17      2.70 o
   7  -4   5       17.14       16.93      2.81 o
   8  -4   5        0.51        0.87      2.82 o
   9  -4   5        0.75        0.00      3.94 o
 -10  -3   5       60.03       63.29      4.62 o
  -9  -3   5       23.82       26.94      4.94 o
  -8  -3   5      502.84      503.62     14.31 o
  -7  -3   5     1627.99     1679.66     41.12 o
  -6  -3   5      448.39      420.07     10.59 o
  -5  -3   5      839.05      857.73     19.87 o
  -4  -3   5      985.91     1061.15     21.34 o
  -3  -3   5      173.16      167.87      4.17 o
  -2  -3   5        1.84        0.00      1.40 o
  -1  -3   5       78.14       93.57      2.03 o
   0  -3   5     1753.53     1847.47     30.57 o
   1  -3   5      295.88      268.70      6.41 o
   2  -3   5     1429.78     1168.36     18.16 o
   3  -3   5     2978.13     2923.73     51.74 o
   4  -3   5     1058.34     1028.71     21.96 o
   5  -3   5      617.49      578.08     14.19 o
   6  -3   5       61.86       70.22      4.12 o
   7  -3   5        6.25        4.27      2.38 o
   8  -3   5      495.85      500.68     11.77 o
   9  -3   5      499.45      501.43     21.37 o
 -10  -2   5        4.55        3.16      3.94 o
  -9  -2   5        7.36        5.74      4.78 o
  -8  -2   5        3.45        1.50      2.91 o
  -7  -2   5       91.12       97.45      5.19 o
  -6  -2   5     1459.41     1485.79     35.93 o
  -5  -2   5      559.04      591.40     12.27 o
  -4  -2   5     1540.11     1592.70     38.09 o
  -3  -2   5      669.94      595.56     13.55 o
  -2  -2   5     1230.49     1148.95     19.01 o
  -1  -2   5      978.09      723.30     17.78 o
   0  -2   5     4555.32     4156.27     69.60 o
   1  -2   5     1484.80     1342.87     18.05 o
   2  -2   5      660.72      728.89     11.91 o
   3  -2   5      187.24      261.78      6.68 o
   4  -2   5       20.87       22.46      1.90 o
   5  -2   5      172.80      137.20      4.36 o
   6  -2   5      863.74      833.41     15.89 o
   7  -2   5      125.08      142.63      5.28 o
   8  -2   5        4.01        2.58      2.42 o
   9  -2   5        1.49        1.01      3.45 o
 -10  -1   5      403.84      391.06     17.86 o
  -9  -1   5      286.07      281.65     13.40 o
  -8  -1   5       45.31       53.27      6.06 o
  -7  -1   5        8.65        7.72      2.81 o
  -6  -1   5     1074.37     1083.33     34.45 o
  -5  -1   5    10477.16    10494.13    201.59 o
  -4  -1   5     7694.78     7653.25    152.72 o
  -3  -1   5     3437.94     3709.84     70.65 o
  -2  -1   5      559.86      563.50     13.49 o
  -1  -1   5       74.08       97.42      2.70 o
   0  -1   5       26.41       13.35      1.31 o
   1  -1   5      276.22      249.96      4.17 o
   2  -1   5       20.70       15.28      1.27 o
   3  -1   5      377.73      317.85      6.04 o
   4  -1   5     1257.14     1267.46     29.46 o
   5  -1   5      991.75     1007.90     20.25 o
   6  -1   5     1552.31     1502.00     25.51 o
   7  -1   5      787.29      778.09     17.92 o
   8  -1   5      105.32       89.80      5.38 o
   9  -1   5      211.21      202.62      9.09 o
 -10   0   5      185.30      196.49     12.12 o
  -9   0   5       74.59       85.48      7.34 o
  -8   0   5        1.48        2.55      4.15 o
  -7   0   5      168.13      149.01      6.08 o
  -6   0   5       74.22       91.61      3.67 o
  -5   0   5        9.69       15.03      2.08 o
  -4   0   5     1014.02      974.98     21.77 o
  -3   0   5      876.99      754.31     15.82 o
  -2   0   5     1146.87     1006.98     18.42 o
  -1   0   5     2193.70     2037.07     35.17 o
   0   0   5     2957.94     2625.81     58.01 o
   1   0   5     1389.29     1193.04     17.07 o
   2   0   5     6464.07     6670.36     91.92 o
   3   0   5     1398.18     1676.32     35.07 o
   4   0   5        2.55        5.21      1.32 o
   5   0   5      116.42      135.46      3.54 o
   6   0   5      223.31      221.14      4.45 o
   7   0   5      414.25      427.85     13.63 o
   8   0   5      445.02      459.61     13.42 o
   9   0   5        3.64       10.20      3.67 o
  10   0   5        7.85        9.44      3.81 o
 -10   1   5       65.09       67.30      7.66 o
  -9   1   5      234.62      235.40     12.12 o
  -8   1   5      325.30      320.57     14.67 o
  -7   1   5      573.66      600.02     16.67 o
  -6   1   5        0.72        2.13      1.84 o
  -5   1   5     2411.02     2268.36     44.89 o
  -4   1   5     7527.89     7718.05    152.47 o
  -3   1   5     8130.43     8186.48    137.37 o
  -2   1   5     3751.06     4065.96     77.81 o
  -1   1   5     3325.47     3317.56     70.04 o
   0   1   5     2388.22     2410.37     18.30 o
   1   1   5      333.36      326.69      9.23 o
   2   1   5        2.69       11.18      1.13 o
   3   1   5       68.45       99.42      2.26 o
   4   1   5      115.25      164.11      3.19 o
   5   1   5       38.39       40.48      1.57 o
   6   1   5       82.76       71.05      2.13 o
   7   1   5       46.51       44.99      2.64 o
   8   1   5      587.00      590.37     16.35 o
   9   1   5      117.95      111.94      9.89 o
  10   1   5       53.63       50.42      4.67 o
 -10   2   5        6.54        7.97      5.42 o
  -9   2   5       15.84       15.95      5.10 o
  -8   2   5       40.83       37.00      5.42 o
  -7   2   5      413.88      418.16     22.33 o
  -6   2   5     1100.21     1067.81     26.48 o
  -5   2   5        6.58        7.05      1.62 o
  -4   2   5       39.87       34.40      1.72 o
  -3   2   5      103.34      102.08      3.09 o
  -2   2   5      386.50      275.79      4.21 o
  -1   2   5     1020.65      937.67      9.39 o
   0   2   5     2649.48     2918.41     85.04 o
   1   2   5     7057.64     7195.76     88.55 o
   2   2   5      633.64      528.79      8.02 o
   3   2   5      758.45      649.36     10.72 o
   4   2   5     2865.68     3123.47     41.63 o
   5   2   5     1762.46     1859.85     21.78 o
   6   2   5        0.18        1.25      1.03 o
   7   2   5      698.61      695.28     11.17 o
   8   2   5      280.75      290.31      9.36 o
   9   2   5      305.71      342.76     10.53 o
  10   2   5      317.74      349.65     10.92 o
 -10   3   5        8.90        4.15      5.42 o
  -9   3   5       81.40       77.19      7.02 o
  -8   3   5       65.25       50.08      5.74 o
  -7   3   5      641.77      636.87     17.58 o
  -6   3   5      445.56      443.08     12.73 o
  -5   3   5      291.51      320.54      7.51 o
  -4   3   5        9.04        5.96      0.99 o
  -3   3   5     1234.60     1151.65     20.43 o
  -2   3   5    12574.48    13225.89    201.48 o
  -1   3   5    24400.51    26164.71    433.94 o
   0   3   5    17183.68    17642.96    310.99 o
   1   3   5      617.14      485.16     38.60 o
   2   3   5       43.89       24.49      2.61 o
   3   3   5      117.54      156.19      4.01 o
   4   3   5      927.91      971.14     12.54 o
   5   3   5     1250.60     1311.06     16.03 o
   6   3   5      801.27      818.62     10.57 o
   7   3   5       82.31       83.56      2.74 o
   8   3   5      139.81      129.01      5.72 o
   9   3   5        0.44        2.59      2.99 o
  10   3   5      150.89      150.50      6.81 o
  -9   4   5      253.87      242.74     12.44 o
  -8   4   5      113.73       93.83      5.85 o
  -7   4   5      939.38      919.66     24.23 o
  -6   4   5     2018.62     1953.30     48.68 o
  -5   4   5     1944.70     1882.86     33.55 o
  -4   4   5     1151.86     1099.39     19.77 o
  -3   4   5       60.72       57.87      1.67 o
  -2   4   5       87.88       99.97      1.93 o
  -1   4   5      808.70      915.64     12.20 o
   0   4   5     1076.65     1079.13     28.38 o
   1   4   5      686.93      808.22      9.71 o
   2   4   5      902.27      911.05     16.62 o
   3   4   5     2251.31     2310.82     45.14 o
   4   4   5     1685.10     1766.91     29.83 o
   5   4   5     4007.65     4152.21     55.12 o
   6   4   5      555.63      575.91      8.01 o
   7   4   5       73.56       70.25      2.72 o
   8   4   5       47.02       43.96      2.75 o
   9   4   5      634.75      651.55     17.70 o
  10   4   5      265.65      289.36      9.54 o
  -9   5   5       90.33       81.66      7.34 o
  -8   5   5        4.70        4.20      3.26 o
  -7   5   5       35.48       41.44      5.58 o
  -6   5   5       88.32       80.21      3.86 o
  -5   5   5      192.86      187.56      4.71 o
  -4   5   5       37.11       43.82      1.58 o
  -3   5   5        0.24        6.63      0.78 o
  -2   5   5     2504.33     2380.53     33.95 o
  -1   5   5     4732.32     4739.84     82.58 o
   0   5   5     5332.60     5304.10     87.46 o
   1   5   5     1346.12     1009.06     23.12 o
   2   5   5     2810.05     2716.94     53.28 o
   3   5   5     2448.82     2529.57     39.27 o
   4   5   5      268.15      216.27      5.40 o
   5   5   5        6.55        6.52      1.50 o
   6   5   5      310.20      293.74      4.53 o
   7   5   5      235.93      251.20      4.55 o
   8   5   5      719.41      745.81     25.97 o
   9   5   5      137.57      131.12      4.58 o
  10   5   5        0.05        0.38      2.89 o
  -9   6   5      474.36      445.29     18.50 o
  -8   6   5      445.20      408.51     15.15 o
  -7   6   5       89.16       92.50      5.52 o
  -6   6   5       22.83       17.64      2.03 o
  -5   6   5     1115.96     1018.29     17.25 o
  -4   6   5     3768.55     3637.40     55.92 o
  -3   6   5     6809.81     6977.58    105.72 o
  -2   6   5     4641.88     4698.24     71.64 o
  -1   6   5     1304.10     1364.40     22.12 o
   0   6   5        1.66        6.76      1.22 o
   1   6   5      754.23      857.59     12.89 o
   2   6   5      348.42      409.83      4.72 o
   3   6   5        0.51        0.47      0.92 o
   4   6   5      775.31      759.34     14.11 o
   5   6   5     1244.86     1260.49     21.45 o
   6   6   5      200.18      193.19      5.34 o
   7   6   5      962.81     1000.48     20.87 o
   8   6   5      446.61      462.92      7.69 o
   9   6   5      108.40      104.74      3.89 o
  10   6   5      115.52      120.30      5.58 o
  -9   7   5        5.98        4.62      4.04 o
  -8   7   5      102.51       91.72      5.52 o
  -7   7   5      205.59      191.71      6.84 o
  -6   7   5      125.90      135.97      3.95 o
  -5   7   5       80.95       74.54      3.78 o
  -4   7   5      153.87      151.90      4.49 o
  -3   7   5      114.91       95.78      3.94 o
  -2   7   5      807.10      887.64     12.42 o
  -1   7   5      823.04      741.92     21.64 o
   0   7   5       14.11        9.70      1.16 o
   1   7   5      915.80      794.04     14.55 o
   2   7   5     4326.16     4119.31     82.06 o
   3   7   5     4502.50     4413.76     60.98 o
   4   7   5     2235.61     2370.13     35.83 o
   5   7   5      109.25       98.47      4.94 o
   6   7   5       46.61       48.58      4.17 o
   7   7   5      102.11      108.44      8.61 o
   8   7   5      690.50      699.36     17.23 o
   9   7   5      658.55      695.60     17.55 o
  10   7   5      115.74      127.06      6.98 o
  -9   8   5      110.50      107.81      9.25 o
  -8   8   5      322.58      302.61     10.49 o
  -7   8   5      509.36      473.82     13.87 o
  -6   8   5      550.02      574.18     19.66 o
  -5   8   5      568.15      572.61     14.15 o
  -4   8   5      841.82      821.99     21.64 o
  -3   8   5     7701.09     7524.03    124.96 o
  -2   8   5    10846.22    10853.38    183.79 o
  -1   8   5     6351.57     6576.56    108.71 o
   0   8   5     1626.07     1695.30     37.09 o
   1   8   5     1170.36     1152.39     27.85 o
   2   8   5      774.22      795.02     20.75 o
   3   8   5      150.00      161.46      3.19 o
   4   8   5       93.62       90.67      3.23 o
   5   8   5       25.89       21.64      2.76 o
   6   8   5      297.67      287.94      9.81 o
   7   8   5      218.49      208.46     11.64 o
   8   8   5      216.35      221.01      7.78 o
   9   8   5      292.60      278.51      9.24 o
  10   8   5        7.79        5.62      4.15 o
  -8   9   5       39.69       46.12      4.74 o
  -7   9   5       86.33       76.47      3.99 o
  -6   9   5       73.95       72.67      3.74 o
  -5   9   5       22.78       25.79      3.82 o
  -4   9   5      798.63      802.04     16.02 o
  -3   9   5      424.92      450.68      8.09 o
  -2   9   5       10.94       13.24      1.93 o
  -1   9   5      126.52      122.35      3.81 o
   0   9   5       11.84        6.92      1.35 o
   1   9   5      253.21      231.71      5.63 o
   2   9   5      306.36      264.06      7.33 o
   3   9   5     1068.29      988.03     21.99 o
   4   9   5      406.03      430.71     10.73 o
   5   9   5      656.81      712.05     15.15 o
   6   9   5     1018.11      966.59     22.17 o
   7   9   5       50.08       51.59      3.90 o
   8   9   5       17.43       15.55      3.36 o
   9   9   5      116.56      113.82      6.43 o
  10   9   5      259.52      269.98     16.59 o
  -8  10   5       14.25       11.00      4.06 o
  -7  10   5       57.43       53.19      4.12 o
  -6  10   5      265.43      263.64      7.43 o
  -5  10   5       66.54       71.24      3.67 o
  -4  10   5        5.49        2.27      1.98 o
  -3  10   5        7.98        8.97      1.36 o
  -2  10   5     1643.89     1601.60     27.06 o
  -1  10   5     2816.81     2853.33     52.18 o
   0  10   5     3411.53     3565.33     72.97 o
   1  10   5     5364.00     5446.82    121.21 o
   2  10   5     2096.30     2025.32     44.53 o
   3  10   5     1799.67     1736.55     36.31 o
   4  10   5       34.62       36.95      2.68 o
   5  10   5       76.64       87.42      4.51 o
   6  10   5      120.61      124.40      7.66 o
   7  10   5       58.09       45.93      5.74 o
   8  10   5       26.51       14.67      5.42 o
   9  10   5       66.34       58.69      7.02 o
  -7  11   5      155.09      159.23      6.18 o
  -6  11   5        7.02        8.39      2.80 o
  -5  11   5      912.80      911.81     27.11 o
  -4  11   5     1614.21     1627.74     31.91 o
  -3  11   5      449.33      419.57     12.42 o
  -2  11   5      647.38      618.82     15.34 o
  -1  11   5        1.89        3.63      1.85 o
   0  11   5       56.57       61.41      1.99 o
   1  11   5       12.54       14.01      2.36 o
   2  11   5        1.50        3.83      2.26 o
   3  11   5      836.93      852.45     20.64 o
   4  11   5       49.47       40.81      3.13 o
   5  11   5      106.88      110.49      4.95 o
   6  11   5      711.78      676.86     23.60 o
   7  11   5      483.86      459.32     17.22 o
   8  11   5      106.81       97.61      8.29 o
   9  11   5        0.03        0.00      5.42 o
  -7  12   5       22.78       22.18      3.58 o
  -6  12   5       47.26       58.52      4.32 o
  -5  12   5        7.16       11.87      2.75 o
  -4  12   5       49.66       56.22      3.97 o
  -3  12   5       35.32       40.34      2.25 o
  -2  12   5        0.08        1.26      2.53 o
  -1  12   5       79.86       81.33      3.43 o
   0  12   5      905.66      930.11     15.93 o
   1  12   5     3933.29     4036.25     92.11 o
   2  12   5     5605.30     5655.27    119.52 o
   3  12   5     1906.10     1928.70     40.93 o
   4  12   5      113.06      111.34      5.19 o
   5  12   5      287.66      285.83      8.79 o
   6  12   5        3.60        1.28      4.47 o
   7  12   5      324.21      305.89     13.40 o
   8  12   5      254.06      282.93     13.72 o
   9  12   5        9.18        9.57      6.38 o
  -6  13   5       71.12       74.68      5.48 o
  -5  13   5      132.92      139.14      5.29 o
  -4  13   5      236.39      251.16      7.06 o
  -3  13   5      594.34      600.41     12.23 o
  -2  13   5      845.51      815.07     20.18 o
  -1  13   5      533.69      543.26     23.92 o
   0  13   5      376.16      384.62      8.70 o
   1  13   5       43.84       44.17      3.13 o
   2  13   5      177.96      180.98      6.76 o
   3  13   5       37.88       37.59      3.99 o
   4  13   5       25.10       23.35      3.26 o
   5  13   5       57.98       54.57      3.90 o
   6  13   5        0.61        0.00      4.78 o
   7  13   5        2.90        0.00      5.42 o
   8  13   5       84.85       90.59      8.61 o
  -5  14   5       46.38       47.59      3.62 o
  -4  14   5      240.78      228.77      7.23 o
  -3  14   5      263.85      250.47      9.12 o
  -2  14   5        5.80        2.96      3.06 o
  -1  14   5       11.65       13.38      3.13 o
   0  14   5       33.26       25.24      2.87 o
   1  14   5      315.03      303.09     14.03 o
   2  14   5      160.79      165.10      7.34 o
   3  14   5      395.71      405.38     10.49 o
   4  14   5     2154.02     2215.58     69.86 o
   5  14   5     1356.55     1376.69     44.34 o
   6  14   5      159.67      156.93     10.21 o
   7  14   5       13.24       14.35      6.06 o
  -4  15   5       51.56       54.42      8.13 o
  -3  15   5       82.28       88.60      5.44 o
  -2  15   5      245.13      254.86     21.69 o
  -1  15   5     1181.79     1200.82     28.63 o
   0  15   5      836.53      867.01     29.03 o
   1  15   5      905.02      922.15     31.26 o
   2  15   5      476.68      503.05     13.08 o
   3  15   5        1.81        1.44      3.26 o
   4  15   5        0.07        2.07      3.38 o
   5  15   5       21.73       14.03      5.74 o
   6  15   5        2.59        6.38      5.74 o
   7  15   5        3.79        9.25      6.06 o
  -3  16   5      141.64      140.03     14.99 o
  -2  16   5       18.20       16.60      4.06 o
  -1  16   5       53.82       54.72      6.54 o
   0  16   5       74.41       72.20      4.75 o
   1  16   5       58.46       62.52      7.34 o
   2  16   5       14.90       16.91      3.81 o
   3  16   5       92.04       94.69      7.34 o
   4  16   5      491.35      527.32     16.75 o
   5  16   5      416.97      419.77     17.54 o
   6  16   5      235.63      232.85     12.76 o
  -1  17   5      185.38      217.32      8.44 o
   0  17   5      417.36      473.67     20.10 o
   1  17   5      758.48      819.44     29.35 o
   2  17   5      390.40      420.41     17.86 o
   3  17   5      587.19      631.07     16.69 o
   4  17   5      209.87      214.99     12.12 o
  -3 -12   6      186.42      173.84     11.48 o
  -2 -12   6      404.83      409.93     13.08 o
  -1 -12   6      426.50      407.84     12.73 o
   0 -12   6      292.18      315.70     10.92 o
  -5 -11   6      150.63      159.28      7.89 o
  -4 -11   6      281.43      292.53     10.38 o
  -3 -11   6      105.69      102.86      7.81 o
  -2 -11   6      169.07      172.25     10.85 o
  -1 -11   6       94.51      101.83      7.02 o
   0 -11   6       30.17       31.75      3.50 o
   1 -11   6        3.24        0.79      2.98 o
   2 -11   6        1.11        0.48      2.66 o
   3 -11   6       39.40       35.42      4.62 o
  -6 -10   6        3.62        1.38      3.46 o
  -5 -10   6       26.55       27.64      4.08 o
  -4 -10   6       54.31       53.91      6.38 o
  -3 -10   6        4.85        2.46      3.26 o
  -2 -10   6      232.09      211.05     10.53 o
  -1 -10   6      797.65      781.35     21.02 o
   0 -10   6      654.65      660.97     14.35 o
   1 -10   6      394.26      394.43     12.14 o
   2 -10   6      194.82      203.55      6.98 o
   3 -10   6       67.36       66.15      8.93 o
   4 -10   6       69.25       70.99      8.45 o
  -7  -9   6       20.21       20.31      3.84 o
  -6  -9   6       62.81       51.77      5.04 o
  -5  -9   6      110.59      122.39      5.27 o
  -4  -9   6       51.65       58.56      3.61 o
  -3  -9   6      160.64      157.52      9.57 o
  -2  -9   6      361.89      364.40     10.82 o
  -1  -9   6     1016.26     1007.50     26.73 o
   0  -9   6      396.11      378.59     14.14 o
   1  -9   6       70.55       73.86      4.04 o
   2  -9   6       97.06      103.42      5.06 o
   3  -9   6        0.03        3.45      3.49 o
   4  -9   6       31.27       27.64      5.42 o
   5  -9   6        9.12        9.02      4.17 o
  -7  -8   6      373.50      358.29     13.72 o
  -6  -8   6      529.58      536.07     15.59 o
  -5  -8   6       37.94       37.43      3.24 o
  -4  -8   6       46.09       40.19      3.19 o
  -3  -8   6      111.78      100.57      4.29 o
  -2  -8   6        0.04        0.00      2.59 o
  -1  -8   6       67.18       60.74      3.81 o
   0  -8   6       38.05       38.83      2.99 o
   1  -8   6     1145.93     1134.12     24.10 o
   2  -8   6     1213.95     1147.95     24.03 o
   3  -8   6      483.10      480.85     13.76 o
   4  -8   6      233.20      236.88      8.91 o
   5  -8   6       49.69       45.93      4.62 o
   6  -8   6       43.05       42.33      4.85 o
  -8  -7   6       74.06       67.53      5.58 o
  -7  -7   6      232.25      231.98     12.76 o
  -6  -7   6      211.06      218.46      7.13 o
  -5  -7   6      166.03      155.35      5.33 o
  -4  -7   6      191.05      201.17      5.95 o
  -3  -7   6      656.07      654.39     13.18 o
  -2  -7   6     1030.45      980.25     20.41 o
  -1  -7   6     1347.12     1321.09     34.02 o
   0  -7   6      491.52      445.14      9.75 o
   1  -7   6     1201.62     1138.06     26.31 o
   2  -7   6      252.39      264.92      6.84 o
   3  -7   6       12.00       18.97      3.26 o
   4  -7   6       18.51       25.55      3.61 o
   5  -7   6       71.12       60.84      4.74 o
   6  -7   6        3.24        1.31      3.72 o
   7  -7   6        2.15        5.76      4.04 o
  -8  -6   6        3.09        1.66      3.06 o
  -7  -6   6      187.83      179.41     11.24 o
  -6  -6   6      273.27      284.61      7.42 o
  -5  -6   6       23.16       23.57      2.69 o
  -4  -6   6       74.41       71.96      3.80 o
  -3  -6   6      731.87      701.53     15.70 o
  -2  -6   6      939.50      970.05     18.83 o
  -1  -6   6       47.64       45.78      2.57 o
   0  -6   6        2.63        4.48      1.63 o
   1  -6   6      389.79      373.26      9.07 o
   2  -6   6       77.42       62.77      2.98 o
   3  -6   6      102.08       85.62      4.70 o
   4  -6   6      293.68      254.50      8.68 o
   5  -6   6      318.77      327.92     10.15 o
   6  -6   6      250.73      255.11      9.13 o
   7  -6   6       28.80       27.34      5.90 o
  -9  -5   6        1.19        1.21      4.13 o
  -8  -5   6        0.51        0.54      2.95 o
  -7  -5   6        0.86        2.36      2.75 o
  -6  -5   6      292.53      273.41      6.68 o
  -5  -5   6      435.55      435.93     10.74 o
  -4  -5   6       70.41       72.23      3.56 o
  -3  -5   6       35.82       41.85      3.85 o
  -2  -5   6     1313.18     1269.74     22.62 o
  -1  -5   6     1864.41     1702.10     29.74 o
   0  -5   6     2242.65     2225.15     37.64 o
   1  -5   6     1453.42     1357.36     29.83 o
   2  -5   6      283.59      284.45      6.17 o
   3  -5   6     1366.28     1423.65     27.54 o
   4  -5   6      309.96      348.11      8.22 o
   5  -5   6       16.81        8.60      2.51 o
   6  -5   6        2.01        0.00      2.58 o
   7  -5   6       26.67       23.39      3.25 o
   8  -5   6        1.50        8.03      4.78 o
  -9  -4   6      924.33      912.12     19.94 o
  -8  -4   6      309.26      317.62      8.82 o
  -7  -4   6        1.31        4.96      2.82 o
  -6  -4   6       21.15       21.03      3.24 o
  -5  -4   6        5.16        5.51      2.36 o
  -4  -4   6     1573.63     1552.65     26.69 o
  -3  -4   6     3281.02     3182.61     53.65 o
  -2  -4   6     1220.32     1130.20     20.14 o
  -1  -4   6      347.41      389.49      6.80 o
   0  -4   6      872.10      927.93     14.49 o
   1  -4   6      421.06      423.40      8.76 o
   2  -4   6       36.67       41.44      2.34 o
   3  -4   6      218.01      226.22      5.46 o
   4  -4   6       28.62       28.34      2.45 o
   5  -4   6      250.85      250.73      6.68 o
   6  -4   6      563.58      575.71     15.32 o
   7  -4   6      313.18      300.91      8.16 o
   8  -4   6      251.91      253.51     12.01 o
  -9  -3   6       10.47        9.57      5.42 o
  -8  -3   6      213.40      213.38      8.46 o
  -7  -3   6       27.81       31.02      3.61 o
  -6  -3   6       42.38       41.99      3.04 o
  -5  -3   6      177.19      174.11      4.60 o
  -4  -3   6       25.22       35.12      2.45 o
  -3  -3   6      266.56      276.39      6.32 o
  -2  -3   6      232.64      197.95      6.26 o
  -1  -3   6      664.81      633.85     15.15 o
   0  -3   6     3363.90     3359.45     55.70 o
   1  -3   6     3076.27     2982.86     47.44 o
   2  -3   6     4349.87     4314.10     75.95 o
   3  -3   6     1580.81     1593.67     29.38 o
   4  -3   6      224.94      234.51      5.88 o
   5  -3   6      213.97      224.48      9.12 o
   6  -3   6       95.12       88.54      4.41 o
   7  -3   6       79.40       69.91      3.67 o
   8  -3   6       39.55       34.04      3.43 o
   9  -3   6      175.20      187.31     11.48 o
  -9  -2   6      123.01      148.00     10.53 o
  -8  -2   6      360.93      369.69     16.59 o
  -7  -2   6     1476.49     1536.24     38.75 o
  -6  -2   6      720.71      754.69     28.71 o
  -5  -2   6      165.50      163.17      5.58 o
  -4  -2   6      170.96      169.23      5.98 o
  -3  -2   6      929.34     1057.62     20.24 o
  -2  -2   6     1085.41      995.69     23.80 o
  -1  -2   6     1527.65     1442.60     24.83 o
   0  -2   6     2990.72     3131.18     87.06 o
   1  -2   6     1871.54     1800.55     26.20 o
   2  -2   6     1013.42     1068.98     19.31 o
   3  -2   6      233.22      189.94      4.89 o
   4  -2   6        1.15        0.59      1.64 o
   5  -2   6      312.43      324.10      8.80 o
   6  -2   6       78.65       71.23      6.49 o
   7  -2   6       68.41       75.36      5.28 o
   8  -2   6      210.44      187.29      7.55 o
   9  -2   6      142.77      136.63      6.98 o
  -9  -1   6       20.47       19.46      5.42 o
  -8  -1   6       25.48       20.10      4.78 o
  -7  -1   6      135.73      133.01      8.29 o
  -6  -1   6      325.22      311.34      7.91 o
  -5  -1   6      652.59      645.87     13.92 o
  -4  -1   6     1200.27     1235.23     23.85 o
  -3  -1   6     2052.10     2074.14     48.16 o
  -2  -1   6       12.03       24.04      2.30 o
  -1  -1   6       47.37       72.37      2.79 o
   0  -1   6       46.34       30.00      1.51 o
   1  -1   6      310.20      315.33      5.66 o
   2  -1   6     2572.34     2563.30     38.11 o
   3  -1   6     1106.98     1008.27     22.65 o
   4  -1   6     1520.65     1514.95     28.89 o
   5  -1   6     1342.14     1357.99     27.42 o
   6  -1   6     2157.89     2087.76     54.90 o
   7  -1   6      394.49      373.73     16.22 o
   8  -1   6       11.42        4.22      3.22 o
   9  -1   6        4.21        1.90      3.45 o
 -10   0   6       48.43       58.05      7.34 o
  -9   0   6       13.14        8.29      5.10 o
  -8   0   6       65.76       65.39      6.70 o
  -7   0   6      384.40      372.56     15.63 o
  -6   0   6      426.30      413.22      9.38 o
  -5   0   6     1805.58     1844.30     38.09 o
  -4   0   6      840.25      838.08     15.64 o
  -3   0   6      308.18      334.04      6.10 o
  -2   0   6      595.01      663.42     15.33 o
  -1   0   6     5469.34     5461.07     96.62 o
   0   0   6     3611.83     3656.88     47.74 o
   1   0   6     3515.86     3275.82     50.33 o
   2   0   6     2951.82     2813.44     45.89 o
   3   0   6       21.43       24.60      1.48 o
   4   0   6       90.25       93.50      2.83 o
   5   0   6      226.92      249.10      6.13 o
   6   0   6       11.64       10.37      1.86 o
   7   0   6      342.70      339.44     15.58 o
   8   0   6       39.87       40.97      3.81 o
   9   0   6       19.76       15.71      3.52 o
 -10   1   6      618.23      673.35     26.47 o
  -9   1   6      358.58      404.14     17.86 o
  -8   1   6      208.49      186.92      9.89 o
  -7   1   6      286.22      279.95      9.01 o
  -6   1   6        2.00        4.63      2.48 o
  -5   1   6     1009.65     1002.73     25.66 o
  -4   1   6     4064.81     4037.93     88.73 o
  -3   1   6     2000.17     1857.80     43.46 o
  -2   1   6     1951.59     1916.33     44.34 o
  -1   1   6     2691.16     3046.29     54.83 o
   0   1   6      866.21      901.12     24.20 o
   1   1   6      102.12      152.44      2.61 o
   2   1   6      277.95      252.20      5.50 o
   3   1   6       35.88       29.31      1.65 o
   4   1   6     1871.76     2079.17     35.69 o
   5   1   6     1477.35     1489.96     26.67 o
   6   1   6     1409.55     1418.87     31.25 o
   7   1   6      773.37      762.76     31.15 o
   8   1   6      577.61      575.19     15.56 o
   9   1   6        0.48        0.98      3.13 o
  10   1   6       47.91       40.75      4.29 o
 -10   2   6       24.32       32.54      6.70 o
  -9   2   6        0.27        0.00      4.78 o
  -8   2   6       77.02       73.36      7.02 o
  -7   2   6        0.33        0.58      2.68 o
  -6   2   6      115.66      139.34      5.97 o
  -5   2   6      180.02      139.79      9.41 o
  -4   2   6      552.49      607.66      9.35 o
  -3   2   6     1721.88     1810.96     27.10 o
  -2   2   6      685.07      621.01     11.43 o
  -1   2   6      809.23      905.67     22.63 o
   0   2   6     5786.99     5598.27     61.22 o
   1   2   6     6097.97     5896.54    120.10 o
   2   2   6     1089.64      742.06     13.27 o
   3   2   6      881.11      763.12     10.21 o
   4   2   6     2432.60     2596.34     38.65 o
   5   2   6      853.14      934.65     13.72 o
   6   2   6      166.52      189.61      3.46 o
   7   2   6       21.94       17.46      2.13 o
   8   2   6      237.06      226.78      7.66 o
   9   2   6      301.51      298.29     10.02 o
  10   2   6      126.14      139.89     12.60 o
  -9   3   6      133.24      136.52      9.89 o
  -8   3   6      272.51      273.23      9.46 o
  -7   3   6      289.22      271.18      8.68 o
  -6   3   6      344.48      348.74     10.49 o
  -5   3   6       83.34      103.88      3.75 o
  -4   3   6       25.16       32.25      1.35 o
  -3   3   6      331.09      273.41      4.57 o
  -2   3   6     5682.34     5606.66     81.16 o
  -1   3   6    15298.99    15665.34    241.74 o
   0   3   6    10347.83    11346.93    334.38 o
   1   3   6     1263.61     1286.74     21.69 o
   2   3   6     1460.56     1612.63     37.79 o
   3   3   6      278.03      336.70      6.85 o
   5   3   6       12.88       29.07      1.33 o
   6   3   6        6.88       13.22      2.37 o
   7   3   6      579.24      598.08     10.69 o
   8   3   6      296.75      281.20      8.56 o
   9   3   6      325.40      325.69     18.98 o
  10   3   6      413.14      436.21     13.16 o
  -9   4   6      226.93      197.13     11.80 o
  -8   4   6       59.43       58.37      4.39 o
  -7   4   6      466.03      445.15     12.40 o
  -6   4   6      310.49      279.92     17.22 o
  -5   4   6      269.25      318.93      8.00 o
  -4   4   6       44.58       46.74      2.16 o
  -3   4   6      404.89      423.42      6.80 o
  -2   4   6      772.21      702.80     10.81 o
  -1   4   6     1906.60     2012.31     33.99 o
   1   4   6     1763.10     1743.00     38.21 o
   2   4   6     4201.06     4090.68     69.62 o
   3   4   6     3128.80     2941.25     48.87 o
   4   4   6     3822.83     3822.57     69.19 o
   5   4   6     3258.20     3384.50     48.49 o
   6   4   6      559.54      568.80      9.02 o
   7   4   6       13.48       16.73      1.36 o
   8   4   6      103.05       86.95      3.55 o
   9   4   6       82.55       72.80      8.61 o
  10   4   6      259.10      280.16     10.05 o
  -9   5   6        7.58        2.23      5.10 o
  -8   5   6       47.44       52.89      5.90 o
  -7   5   6      103.35       89.81      6.06 o
  -6   5   6      372.77      310.78      9.36 o
  -5   5   6      299.44      309.95      7.70 o
  -4   5   6     1339.06     1451.39     26.70 o
  -3   5   6      511.72      578.64     10.84 o
  -2   5   6     1693.89     1597.24     22.40 o
  -1   5   6    15019.94    15852.94    287.96 o
   0   5   6    11497.39    12231.60    224.57 o
   1   5   6     2734.95     2797.44     54.58 o
   2   5   6     2685.58     2661.89     44.50 o
   3   5   6      740.68      732.22     16.01 o
   4   5   6      867.15      969.22     16.80 o
   5   5   6        8.58        5.43      1.95 o
   6   5   6       59.26       72.99      3.19 o
   7   5   6        3.59        3.19      1.15 o
   8   5   6        4.83        8.11      1.81 o
   9   5   6      227.67      221.33      7.35 o
  10   5   6       26.53       30.12      3.28 o
  -9   6   6      898.08      920.56     25.47 o
  -8   6   6      240.81      231.74      8.56 o
  -7   6   6       23.32       16.50      3.35 o
  -6   6   6        3.98        1.81      2.03 o
  -5   6   6      229.53      215.35      6.02 o
  -4   6   6      160.04      193.03      6.08 o
  -3   6   6     1823.95     1805.22     26.33 o
  -2   6   6      824.88      775.62     10.89 o
  -1   6   6       37.87       29.96      1.96 o
   0   6   6      218.09      216.03      4.78 o
   1   6   6        0.05        1.91      1.22 o
   2   6   6      155.59      162.25      5.58 o
   3   6   6       55.37       61.92      1.89 o
   4   6   6     3365.03     3285.60     59.65 o
   5   6   6     1436.48     1417.13     26.66 o
   6   6   6      667.78      717.32     13.80 o
   7   6   6     1545.22     1565.24     27.80 o
   8   6   6      690.46      695.61     17.43 o
   9   6   6      135.92      148.45     11.80 o
  10   6   6      239.93      246.57     13.40 o
  -9   7   6       14.50        8.45      4.06 o
  -8   7   6        6.60        8.93      3.61 o
  -7   7   6       17.53       13.37      4.47 o
  -6   7   6       34.51       39.34      4.16 o
  -5   7   6       20.82       16.80      2.21 o
  -4   7   6      889.92      976.60     21.06 o
  -3   7   6      366.24      374.29      7.55 o
  -2   7   6       16.46       11.25      0.90 o
  -1   7   6        1.56       10.22      1.49 o
   0   7   6     1662.55     1526.83     24.57 o
   1   7   6     5186.47     5273.96     96.79 o
   2   7   6     7449.61     7554.52    117.97 o
   3   7   6     7943.28     8014.38    148.72 o
   4   7   6     1814.32     1780.03     32.11 o
   5   7   6        7.82        7.52      1.73 o
   6   7   6      160.38      152.63      4.90 o
   7   7   6       15.05       18.11      2.68 o
   8   7   6      227.72      234.49      7.88 o
   9   7   6       85.62       90.45      5.19 o
  10   7   6        3.98        2.23      5.10 o
  -8   8   6      362.29      370.86     11.84 o
  -7   8   6      649.11      619.11     16.46 o
  -6   8   6     1181.30     1115.40     30.21 o
  -5   8   6      600.87      600.33     12.25 o
  -4   8   6      605.77      628.55     14.03 o
  -3   8   6     3084.78     3169.24     49.60 o
  -2   8   6     2750.95     2587.84     54.39 o
  -1   8   6     3108.30     3020.01     74.88 o
   0   8   6     1239.51     1298.45     19.19 o
   1   8   6        8.74       12.68      1.71 o
   2   8   6      188.85      198.99      6.93 o
   3   8   6       99.12       97.53      6.00 o
   4   8   6      105.92      102.79      2.82 o
   5   8   6        7.14        4.76      1.78 o
   6   8   6      436.65      420.52     19.46 o
   7   8   6      699.50      701.86     17.68 o
   8   8   6     1912.34     1907.14     43.87 o
   9   8   6      785.26      789.75     19.81 o
  10   8   6       12.09        6.86      5.26 o
  -8   9   6      260.84      247.20     13.08 o
  -7   9   6       14.02        7.17      3.49 o
  -6   9   6       76.16       80.01      6.30 o
  -5   9   6        0.23        0.47      2.01 o
  -4   9   6        9.77        5.59      1.86 o
  -3   9   6      245.30      258.29      4.81 o
  -2   9   6       64.40       80.16      7.66 o
  -1   9   6        1.59        2.37      1.59 o
   0   9   6      176.44      181.95      4.39 o
   1   9   6      845.43      735.39     18.27 o
   2   9   6     4063.81     3974.91     81.63 o
   3   9   6     4093.89     4081.57     89.30 o
   4   9   6     1310.15     1294.19     30.43 o
   5   9   6      914.35      894.43     18.60 o
   6   9   6      145.73      156.39      7.18 o
   7   9   6       57.22       60.58      6.70 o
   8   9   6        0.96        1.20      2.91 o
   9   9   6      142.51      157.29      7.10 o
  -8  10   6      132.69      144.00      7.33 o
  -7  10   6      305.73      287.41      9.92 o
  -6  10   6      582.59      534.40     17.77 o
  -5  10   6      720.96      664.80     13.86 o
  -4  10   6     1420.50     1408.55     27.02 o
  -3  10   6       60.74       65.10      2.46 o
  -2  10   6     2700.47     2615.63     57.55 o
  -1  10   6     3106.24     3018.50     54.70 o
   0  10   6     4892.03     4755.77     87.96 o
   1  10   6     2510.71     2621.92     52.54 o
   2  10   6     1273.35     1347.69     30.10 o
   3  10   6      594.93      625.63     15.22 o
   4  10   6      373.91      365.90     10.15 o
   5  10   6       49.40       50.69      3.13 o
   6  10   6       23.27       15.63      4.15 o
   7  10   6      246.27      237.32     11.48 o
   8  10   6       75.32       71.38      4.72 o
   9  10   6       15.35       10.66      6.38 o
  -7  11   6       20.33       16.26      3.17 o
  -6  11   6       13.85       11.90      2.80 o
  -5  11   6       77.50       65.19      3.46 o
  -4  11   6       72.71       79.99      3.46 o
  -3  11   6       79.02       75.29      2.56 o
  -2  11   6       68.17       60.40      3.94 o
  -1  11   6        1.66        3.04      1.60 o
   0  11   6        1.88        2.23      1.57 o
   1  11   6       50.83       47.99      2.59 o
   2  11   6      374.08      364.56      9.46 o
   3  11   6      330.36      318.25      8.61 o
   4  11   6      123.22      127.00      8.45 o
   5  11   6     1765.14     1786.89     55.18 o
   8  11   6       15.77       17.86      5.74 o
   9  11   6        0.34        0.00      5.42 o
  -7  12   6        0.90        2.91      3.09 o
  -6  12   6       70.26       61.98      5.06 o
  -5  12   6      361.01      328.50      8.27 o
  -4  12   6      550.85      539.92     11.48 o
  -3  12   6      150.60      168.14      5.01 o
  -2  12   6      282.22      281.63      8.66 o
  -1  12   6        6.75        9.71      1.93 o
   0  12   6     2185.89     2108.30     43.03 o
   1  12   6     4986.63     4979.67     98.88 o
   2  12   6     5776.34     5956.71    127.63 o
   3  12   6      354.76      386.71     10.94 o
   4  12   6      150.23      164.03      5.97 o
   5  12   6      696.46      708.71     16.58 o
   6  12   6       18.51       14.35      4.78 o
   7  12   6       13.97       14.99      5.42 o
   8  12   6       35.89       39.55      6.70 o
   9  12   6       51.88       34.77      6.70 o
  -6  13   6       44.57       42.33      6.41 o
  -5  13   6       91.07       82.98      4.12 o
  -4  13   6      152.83      153.07      6.01 o
  -3  13   6      269.27      265.03      9.34 o
  -2  13   6      340.44      382.15     10.82 o
  -1  13   6       70.59       71.14      3.53 o
   0  13   6        0.99        1.12      1.87 o
   1  13   6       23.91       29.40      3.67 o
   2  13   6       30.67       25.75      3.13 o
   3  13   6        9.88        9.25      2.93 o
   4  13   6      167.68      169.40      9.73 o
   5  13   6      516.49      506.38     13.42 o
   6  13   6      505.72      462.19     17.54 o
   7  13   6      674.35      667.61     24.24 o
   8  13   6      211.07      204.46     11.80 o
  -5  14   6       87.85       86.94      4.30 o
  -4  14   6        0.72        0.00      3.52 o
  -3  14   6        5.42        5.34      3.52 o
  -2  14   6      127.45      115.08     10.37 o
  -1  14   6       51.46       43.12      3.67 o
   0  14   6        2.33        0.26      2.02 o
   1  14   6      460.27      472.49     11.48 o
   2  14   6      586.37      596.11     20.89 o
   3  14   6     1008.98      994.27     23.90 o
   4  14   6     2774.44     2877.13     88.67 o
   5  14   6     1205.81     1223.13     27.74 o
   6  14   6      338.27      370.33     15.63 o
   7  14   6       20.96       19.46      6.06 o
  -4  15   6       90.19       86.66      5.81 o
  -3  15   6       12.26       11.16      3.83 o
  -2  15   6      408.83      437.91     22.33 o
  -1  15   6     1008.83     1035.71     28.39 o
   0  15   6      712.89      726.30     26.16 o
   1  15   6      376.65      394.84     11.25 o
   2  15   6        5.35        5.62      3.49 o
   3  15   6       77.82       81.23      5.19 o
   4  15   6        7.25        3.70      3.49 o
   5  15   6       29.82       27.75      6.06 o
   6  15   6      178.02      190.75     11.16 o
   7  15   6       81.70       76.87      8.29 o
  -3  16   6        0.36        2.05      3.89 o
  -2  16   6        0.31        0.38      3.66 o
  -1  16   6        3.26        6.70      6.06 o
   0  16   6       43.56       45.61      7.02 o
   1  16   6        9.19        9.57      5.74 o
   2  16   6       95.85      101.69      6.06 o
   3  16   6      196.37      227.43      8.57 o
   4  16   6      775.93      805.18     19.85 o
   5  16   6     1519.61     1534.26     49.12 o
   6  16   6      901.54      948.62     32.85 o
  -2  17   6        4.29        7.91      4.47 o
  -1  17   6      212.65      229.98     13.40 o
   0  17   6      402.24      388.19     16.91 o
   1  17   6      633.68      678.77     25.52 o
   2  17   6      320.08      358.25     11.15 o
   3  17   6      244.02      264.26     11.16 o
   4  17   6       11.97       10.17      7.18 o
   5  17   6        9.96        9.57      6.38 o
  -3 -11   7       16.91       14.66      4.49 o
  -2 -11   7       20.11       26.81      7.50 o
  -1 -11   7       63.38       79.49      5.52 o
   0 -11   7        8.48        7.96      3.25 o
   1 -11   7        1.94        6.04      6.22 o
  -5 -10   7      241.01      246.77      9.70 o
  -4 -10   7      149.74      153.74     10.53 o
  -3 -10   7       41.76       35.63      4.39 o
  -2 -10   7      211.24      199.22     12.76 o
  -1 -10   7      795.57      816.08     24.02 o
   0 -10   7      662.47      696.45     15.81 o
   1 -10   7      342.56      381.84     18.02 o
   2 -10   7      145.81      138.25      6.88 o
   3 -10   7       64.83       71.65      5.30 o
  -6  -9   7        0.51        0.00      3.90 o
  -5  -9   7       27.30       22.79      4.27 o
  -4  -9   7        1.35        0.66      2.87 o
  -3  -9   7        1.90        0.92      3.26 o
  -2  -9   7      271.43      272.44      9.69 o
  -1  -9   7       76.91       77.87      5.87 o
   0  -9   7       38.25       42.53      3.37 o
   1  -9   7       66.59       67.00      4.74 o
   2  -9   7      105.47       83.70      5.30 o
   3  -9   7       54.37       40.69      4.51 o
   4  -9   7        1.30        0.00      3.83 o
  -7  -8   7       36.33       25.39      7.97 o
  -6  -8   7       21.58       23.16      3.54 o
  -5  -8   7        0.61        0.11      2.82 o
  -4  -8   7      171.92      172.24      6.16 o
  -3  -8   7      196.68      191.20      7.71 o
  -2  -8   7        1.13        0.00      2.93 o
  -1  -8   7       74.93       71.81      3.49 o
   0  -8   7       51.14       38.03      3.23 o
   1  -8   7      903.58      840.71     21.76 o
   2  -8   7     1147.76     1152.54     28.08 o
   3  -8   7     1136.94     1174.30     29.10 o
   4  -8   7      348.53      352.27     11.16 o
   5  -8   7      131.44      144.03      7.66 o
  -7  -7   7      646.67      642.54     21.38 o
  -6  -7   7      305.08      309.11     13.83 o
  -5  -7   7        0.74        4.03      2.67 o
  -4  -7   7      121.50      117.35      4.97 o
  -3  -7   7      389.93      384.91      9.68 o
  -2  -7   7      200.95      215.00      6.07 o
  -1  -7   7       26.04       29.48      3.26 o
   0  -7   7      122.29      126.69      4.94 o
   1  -7   7       76.02       79.42      4.39 o
   2  -7   7       83.30       76.20      5.07 o
   3  -7   7      322.89      321.43     10.15 o
   4  -7   7      238.14      219.58      8.46 o
   5  -7   7       41.50       32.79      4.29 o
   6  -7   7       10.13        6.81      4.17 o
  -8  -6   7        6.45        4.77      3.61 o
  -7  -6   7      107.69      101.12     12.40 o
  -6  -6   7      216.13      214.40      6.93 o
  -5  -6   7       15.23        9.68      3.13 o
  -4  -6   7       21.04       22.18      2.82 o
  -3  -6   7      123.27      117.19      7.79 o
  -2  -6   7       10.48        9.77      2.27 o
  -1  -6   7      681.74      653.53     13.54 o
   0  -6   7       53.47       49.51      3.12 o
   1  -6   7      164.76      157.00      5.20 o
   2  -6   7      974.80      996.97     20.26 o
   3  -6   7     1623.73     1593.49     31.83 o
   4  -6   7      891.36      865.05     21.76 o
   5  -6   7      687.45      691.60     18.94 o
   6  -6   7       92.88       91.15      8.13 o
   7  -6   7        4.74        6.81      4.04 o
  -8  -5   7      141.28      142.73      7.76 o
  -7  -5   7      475.86      452.96     10.91 o
  -6  -5   7      794.93      789.18     18.28 o
  -5  -5   7      781.90      795.95     16.74 o
  -4  -5   7       71.97       62.86      3.19 o
  -3  -5   7        9.56       11.51      2.21 o
  -2  -5   7      220.37      211.93      4.78 o
  -1  -5   7      765.43      759.63     13.58 o
   0  -5   7      591.71      607.01     11.69 o
   1  -5   7      245.80      251.58      7.50 o
   2  -5   7      596.89      547.49     15.46 o
   3  -5   7     1142.57     1079.51     24.86 o
   4  -5   7      118.39      128.12      7.92 o
   5  -5   7        8.74       11.26      2.70 o
   6  -5   7        7.79        8.12      3.00 o
   7  -5   7        2.15        2.42      3.07 o
  -9  -4   7      454.32      462.25     14.67 o
  -8  -4   7      116.16      123.36      8.29 o
  -7  -4   7      169.97      159.32      7.97 o
  -6  -4   7       58.20       57.46      3.29 o
  -5  -4   7        6.15        3.10      2.50 o
  -4  -4   7      878.88      862.84     17.72 o
  -3  -4   7     1002.77      950.34     16.73 o
  -2  -4   7      162.97      152.72      4.06 o
  -1  -4   7       99.18       85.82      3.13 o
   0  -4   7       13.71       10.30      1.59 o
   1  -4   7      102.67      105.73      4.60 o
   2  -4   7       17.85       14.12      2.14 o
   3  -4   7        3.64        8.81      2.08 o
   4  -4   7      313.03      309.44      7.73 o
   5  -4   7      797.74      758.40     16.38 o
   6  -4   7      425.52      418.82     10.37 o
   7  -4   7      439.03      427.10     10.61 o
   8  -4   7      363.20      363.99     12.18 o
  -9  -3   7       83.05       64.37      8.13 o
  -8  -3   7        6.00        3.83      5.10 o
  -7  -3   7      299.79      269.21     12.76 o
  -6  -3   7      413.78      380.15     19.14 o
  -5  -3   7      614.75      592.94     14.29 o
  -4  -3   7     1177.76     1196.20     24.83 o
  -3  -3   7     1019.36      973.42     26.82 o
  -2  -3   7       56.02       53.37      2.76 o
  -1  -3   7      266.18      263.05      6.60 o
   0  -3   7     1347.21     1314.85     20.68 o
   1  -3   7     3187.59     3009.05     52.61 o
   2  -3   7     2733.99     2675.94     49.62 o
   3  -3   7     1560.32     1472.14     30.61 o
   4  -3   7       98.72       99.95      3.99 o
   5  -3   7       21.98       34.52      2.70 o
   6  -3   7       42.13       52.65      4.44 o
   7  -3   7       71.61       67.62      3.86 o
   8  -3   7        0.84        0.30      3.59 o
  -9  -2   7      185.57      200.31     12.12 o
  -8  -2   7     1224.01     1212.73     42.10 o
  -7  -2   7      589.47      624.87     23.60 o
  -6  -2   7      204.73      203.82      9.57 o
  -5  -2   7      167.32      169.06      6.09 o
  -4  -2   7      152.52      158.62      8.17 o
  -3  -2   7      469.66      452.35     10.73 o
  -2  -2   7      658.46      529.46      9.69 o
  -1  -2   7      345.00      336.09      9.32 o
   0  -2   7      477.26      538.84      8.00 o
   1  -2   7      915.06     1047.87     15.23 o
   2  -2   7      407.00      428.38      9.16 o
   3  -2   7      334.29      343.44     15.62 o
   4  -2   7        0.53        0.20      1.69 o
   5  -2   7       30.45       16.13      2.38 o
   6  -2   7      199.15      173.99      5.83 o
   7  -2   7      179.53      186.15      6.74 o
   8  -2   7      345.53      304.66     10.26 o
   9  -2   7      227.32      214.53      8.79 o
  -9  -1   7       11.31       11.48      5.42 o
  -8  -1   7        0.11        7.66      4.78 o
  -7  -1   7       52.65       48.80      5.74 o
  -6  -1   7        3.28        1.25      2.59 o
  -5  -1   7      156.56      149.25      4.78 o
  -4  -1   7       22.40       13.87      1.90 o
  -3  -1   7      888.83      889.70     19.56 o
  -2  -1   7     1771.55     1800.12     61.14 o
  -1  -1   7      221.80      220.51      8.56 o
   0  -1   7        1.36        0.78      0.96 o
   1  -1   7     2311.57     2323.22     36.92 o
   2  -1   7     4122.87     4351.62     95.07 o
   3  -1   7     1707.61     1695.60     34.16 o
   4  -1   7     1281.64     1227.81     30.92 o
   5  -1   7     1397.82     1407.91     34.73 o
   6  -1   7      616.27      647.03     13.25 o
   7  -1   7      117.13      113.77      7.02 o
   8  -1   7        2.57       12.33      3.36 o
   9  -1   7        0.15        1.05      3.45 o
  -9   0   7      103.31      102.71      8.61 o
  -8   0   7       72.42       67.94      6.38 o
  -7   0   7      360.89      366.50     15.63 o
  -6   0   7     1239.96     1185.13     30.08 o
  -5   0   7      898.12      922.74     22.99 o
  -4   0   7      650.24      646.77     15.08 o
  -3   0   7      269.13      275.98     15.20 o
  -2   0   7        7.46       15.59      1.55 o
  -1   0   7      727.06      653.07     17.50 o
   0   0   7     4448.95     4647.09     81.05 o
   1   0   7     7052.65     7600.04    112.58 o
   2   0   7     1263.42     1346.51     29.29 o
   3   0   7       69.89       41.99      2.39 o
   4   0   7      325.49      318.77     11.98 o
   5   0   7      118.36      108.86      5.62 o
   6   0   7       46.82       54.20      2.69 o
   7   0   7        2.31        2.88      2.76 o
   8   0   7       43.11       47.80      4.13 o
   9   0   7      119.61      118.01      6.49 o
  -9   1   7      379.85      408.92     17.86 o
  -8   1   7      154.43      164.91     10.53 o
  -7   1   7       74.08       77.83      4.72 o
  -6   1   7        7.56        8.26      2.81 o
  -5   1   7      396.95      410.12     11.04 o
  -4   1   7      458.47      507.54     21.59 o
  -3   1   7       33.59       54.95      2.63 o
  -2   1   7       97.44      131.99      4.01 o
  -1   1   7       22.38       23.11      1.70 o
   0   1   7       54.20       67.49      3.79 o
   1   1   7       19.96       26.60      0.84 o
   2   1   7        5.38        0.05      0.81 o
   3   1   7     2182.02     2393.37     48.43 o
   4   1   7     3150.81     3157.69     76.89 o
   5   1   7     1647.36     1522.99     55.61 o
   6   1   7     2362.54     2479.49     54.14 o
   7   1   7      899.08      955.42     38.37 o
   8   1   7      206.27      214.30      7.76 o
   9   1   7       23.75       17.72      3.45 o
  -9   2   7        7.64       11.48      5.42 o
  -8   2   7      156.89      147.05      9.25 o
  -7   2   7      375.82      370.41     11.27 o
  -6   2   7      215.65      195.17      7.33 o
  -5   2   7     1039.65      950.65     23.44 o
  -4   2   7     1000.26      944.08     25.13 o
  -3   2   7     1164.53     1281.27     25.05 o
  -2   2   7      279.62      227.96      4.33 o
  -1   2   7      682.77      736.48      8.41 o
   0   2   7      736.44      766.29     24.90 o
   1   2   7     2768.65     2816.27     37.49 o
   2   2   7     1484.84     1621.31     29.74 o
   3   2   7      962.24      877.98     23.34 o
   4   2   7     1028.52      916.50     16.48 o
   5   2   7      397.97      452.51      9.40 o
   6   2   7      495.88      510.10      9.77 o
   7   2   7       11.83        8.20      2.05 o
   8   2   7       12.17       11.56      4.15 o
   9   2   7        2.58        3.19      3.06 o
  -9   3   7      829.42      850.70     31.58 o
  -8   3   7      604.78      625.86     17.70 o
  -7   3   7      830.63      847.50     22.09 o
  -6   3   7      312.17      299.48     13.72 o
  -5   3   7        0.21        0.48      2.03 o
  -4   3   7       84.10       81.04      3.04 o
  -3   3   7      200.64      234.12      4.32 o
  -2   3   7     1638.78     1545.46     22.71 o
  -1   3   7     2690.56     2749.26     62.62 o
   0   3   7      566.69      645.81      4.85 o
   1   3   7       15.74       12.44      5.42 o
   2   3   7      126.98      125.36      5.74 o
   3   3   7       27.44       27.53      3.33 o
   4   3   7      379.73      452.83      7.16 o
   5   3   7     1244.01     1283.40     20.05 o
   6   3   7     1341.00     1320.86     19.20 o
   7   3   7      500.51      503.99      9.14 o
   8   3   7      800.93      783.35     20.64 o
   9   3   7      907.94      859.15     21.88 o
  10   3   7      331.50      337.49     10.67 o
  -9   4   7      113.94      112.60      8.93 o
  -8   4   7      109.41      107.16      6.20 o
  -7   4   7        0.09        1.12      2.93 o
  -6   4   7        4.86        1.96      2.59 o
  -5   4   7      130.97      130.69      4.21 o
  -4   4   7      143.80      149.19      3.92 o
  -3   4   7      563.23      496.55      8.31 o
  -2   4   7      851.70      740.31     12.93 o
  -1   4   7     2639.15     2635.78     44.51 o
   0   4   7      563.80      652.16      7.89 o
   1   4   7      851.48      930.44     18.50 o
   2   4   7     1099.19      972.23     34.45 o
   3   4   7     3381.18     3486.64     65.59 o
   4   4   7     4698.66     4614.36     81.01 o
   5   4   7     3217.26     3105.56     54.06 o
   6   4   7      595.01      621.01     11.35 o
   7   4   7       72.28       68.06      2.18 o
   8   4   7       47.21       48.48      2.77 o
   9   4   7        2.00        1.72      2.65 o
  10   4   7      148.36      138.67      6.19 o
  -9   5   7       85.20       85.34      5.86 o
  -8   5   7      782.58      767.77     29.03 o
  -7   5   7     1647.91     1603.95     40.69 o
  -6   5   7      638.78      616.57     16.12 o
  -5   5   7      286.94      263.28      5.98 o
  -4   5   7      590.55      607.60     14.12 o
  -3   5   7      311.04      337.13      5.73 o
  -2   5   7      911.06      938.48     14.27 o
  -1   5   7     5303.18     5032.01     85.95 o
   0   5   7     4109.45     3783.45     62.31 o
   1   5   7     2258.12     2335.91     41.48 o
   2   5   7      629.34      644.26     16.98 o
   3   5   7     1048.09     1042.22     17.64 o
   4   5   7      535.14      584.04     11.84 o
   5   5   7       12.04       10.33      1.68 o
   6   5   7        5.14        6.00      1.77 o
   7   5   7      302.95      305.91      6.74 o
   8   5   7      717.10      743.17     13.01 o
   9   5   7      528.29      531.41     21.37 o
  10   5   7      282.40      270.49     13.72 o
  -9   6   7      416.33      458.40     13.75 o
  -8   6   7       60.48       71.37      7.97 o
  -7   6   7        5.07        5.42      5.42 o
  -6   6   7       42.77       34.61      3.38 o
  -5   6   7      149.65      141.98      5.40 o
  -4   6   7       35.81       35.05      1.83 o
  -3   6   7      345.05      396.77      6.75 o
  -2   6   7      420.28      461.09      7.06 o
  -1   6   7     3286.81     3290.19     57.23 o
   0   6   7      479.85      367.94      7.43 o
   1   6   7      214.80      238.23      5.27 o
   3   6   7     3092.08     3062.64     59.18 o
   4   6   7     4546.50     4499.44     78.27 o
   5   6   7     1657.84     1641.66     29.41 o
   6   6   7      319.18      330.33      7.05 o
   7   6   7      456.11      463.79     10.35 o
   8   6   7      761.17      772.03     15.07 o
   9   6   7      107.58      113.55      8.93 o
  10   6   7       34.66       33.17      6.06 o
  -9   7   7        1.80        2.87      4.06 o
  -8   7   7       52.12       38.81      4.29 o
  -7   7   7      179.30      150.82      6.54 o
  -6   7   7      576.56      567.17     16.13 o
  -5   7   7      643.18      611.41     14.19 o
  -4   7   7      425.05      395.58      7.38 o
  -3   7   7      249.95      234.02      4.77 o
  -2   7   7      526.32      558.47     11.39 o
  -1   7   7        1.13        1.47      1.10 o
   0   7   7      444.97      398.78      7.73 o
   1   7   7     1619.86     1533.25     24.86 o
   2   7   7     8403.40     8747.69    161.00 o
   3   7   7     7512.58     7945.57    128.46 o
   4   7   7     1097.38     1126.13     26.14 o
   5   7   7      103.80      108.85      4.02 o
   6   7   7       79.50       89.31      3.54 o
   7   7   7       18.02       18.29      2.42 o
   8   7   7        4.88        3.39      2.87 o
   9   7   7        3.38        2.23      3.16 o
  10   7   7      118.29      125.04      9.57 o
  -8   8   7      221.83      232.22      9.02 o
  -7   8   7      750.15      779.96     21.65 o
  -6   8   7      583.07      589.33     21.10 o
  -5   8   7       70.73       73.22      3.67 o
  -4   8   7       88.32       83.10      2.95 o
  -3   8   7      274.39      258.50      6.14 o
  -2   8   7      101.98      129.29      5.61 o
  -1   8   7      963.22     1063.22     16.86 o
   0   8   7      295.10      288.30      4.69 o
   1   8   7     2205.63     2211.08     45.22 o
   2   8   7      560.34      574.85     13.38 o
   3   8   7       11.10        7.66      2.03 o
   4   8   7     1500.38     1458.88     26.55 o
   5   8   7      508.61      483.17      8.35 o
   6   8   7      493.99      477.28     11.05 o
   7   8   7     1911.38     1902.63     48.80 o
   8   8   7     1727.50     1739.66     39.60 o
   9   8   7      260.52      277.04      9.13 o
  10   8   7       24.53       24.28      4.29 o
  -8   9   7       97.60       89.15      5.75 o
  -7   9   7       29.39       18.31      3.59 o
  -6   9   7        3.69        5.27      2.44 o
  -5   9   7        1.60        3.65      2.13 o
  -4   9   7      511.76      478.73     10.14 o
  -3   9   7      573.92      576.28     11.36 o
  -2   9   7     1126.10     1183.35     28.39 o
  -1   9   7      616.86      587.09     11.95 o
   0   9   7      309.67      343.30      6.57 o
   1   9   7      343.06      269.47      5.52 o
   2   9   7     5480.27     5428.53     97.90 o
   3   9   7     6463.87     6495.44    108.21 o
   4   9   7     3610.23     3616.03     88.04 o
   5   9   7      733.64      753.80     20.07 o
   6   9   7      455.10      433.16     13.72 o
   7   9   7      220.71      224.16      7.78 o
   8   9   7       84.84       84.49     10.69 o
   9   9   7       95.01       99.72      5.63 o
  -8  10   7      833.29      836.93     22.78 o
  -7  10   7      419.32      406.72     12.52 o
  -6  10   7      109.17      121.54      4.82 o
  -5  10   7      475.89      462.53     19.47 o
  -4  10   7      453.01      434.02      9.82 o
  -3  10   7       44.23       43.50      2.13 o
  -2  10   7       18.16       31.68      2.83 o
  -1  10   7      419.61      425.51      9.92 o
   0  10   7      348.81      282.84      7.91 o
   1  10   7      865.18      879.73     30.94 o
   2  10   7      620.86      664.92     14.88 o
   3  10   7        0.02        2.23      2.26 o
   4  10   7      370.79      355.37     16.59 o
   5  10   7        7.00        6.98      2.81 o
   6  10   7      782.35      715.14     26.47 o
   7  10   7      521.17      476.55     16.91 o
   8  10   7      276.34      255.50     12.12 o
   9  10   7      309.54      297.92     14.03 o
  -7  11   7        1.41        0.96      3.49 o
  -6  11   7       64.43       57.83      3.65 o
  -5  11   7       20.90       24.25      2.62 o
  -4  11   7       22.28       23.02      2.31 o
  -3  11   7      155.65      159.61      6.30 o
  -2  11   7      482.97      445.62     12.18 o
  -1  11   7      264.82      290.99     13.40 o
   0  11   7      843.20      857.75     14.47 o
   1  11   7       43.32       49.68      2.68 o
   2  11   7     1079.43      968.01     22.55 o
   3  11   7      436.07      423.31     11.28 o
   4  11   7     1043.13     1039.21     22.67 o
   5  11   7     1631.03     1651.91     61.24 o
   8  11   7      161.15      164.59     10.53 o
   9  11   7       28.95       26.79      6.38 o
  -7  12   7      155.40      168.50      7.40 o
  -6  12   7      372.87      386.14      9.69 o
  -5  12   7      437.89      408.87      9.38 o
  -4  12   7      677.78      664.20     16.02 o
  -3  12   7      691.22      691.44     17.03 o
  -2  12   7      699.31      665.06     16.24 o
  -1  12   7      113.86      113.49      6.22 o
   0  12   7     1158.99     1141.73     18.70 o
   1  12   7     3955.03     3831.57     89.07 o
   2  12   7     2718.65     2653.31     56.15 o
   3  12   7      278.50      306.69      8.23 o
   4  12   7       45.40       52.21      5.10 o
   5  12   7       50.37       45.67      3.68 o
   6  12   7      142.43      139.07      8.93 o
   7  12   7       41.84       40.19      6.38 o
   8  12   7       99.30      101.75      8.29 o
  -6  13   7       12.75       14.50      2.96 o
  -5  13   7      103.74       90.66      4.07 o
  -4  13   7       49.17       34.34      3.99 o
  -3  13   7       18.96        7.33      5.10 o
  -2  13   7       51.09       54.09      3.83 o
  -1  13   7       38.81       39.40      2.59 o
   0  13   7      191.14      181.47      5.72 o
   1  13   7      217.66      197.86      8.08 o
   2  13   7       27.85       27.08      3.26 o
   3  13   7       33.88       28.87      3.38 o
   4  13   7      166.52      140.23      5.85 o
   5  13   7      543.29      529.81     13.19 o
   6  13   7     1750.55     1665.36     53.91 o
   7  13   7     1315.77     1229.32     39.55 o
   8  13   7      390.96      393.93     16.91 o
  -5  14   7      300.73      298.91     10.25 o
  -4  14   7      349.80      330.85     10.59 o
  -3  14   7      249.05      238.91     18.66 o
  -2  14   7      466.09      466.43     16.75 o
  -1  14   7      432.00      461.41     13.08 o
   0  14   7       18.92       10.63      3.22 o
   1  14   7      427.10      443.91     12.83 o
   2  14   7     1055.86     1006.04     32.85 o
   3  14   7      826.13      846.31     19.39 o
   4  14   7     1333.41     1360.83     30.90 o
   5  14   7      520.58      533.97     18.82 o
   6  14   7      256.45      259.01     12.44 o
   7  14   7        0.14        2.23      5.74 o
   8  14   7       37.64       28.71      7.02 o
  -4  15   7       86.79      102.51     10.85 o
  -3  15   7        0.71        0.32      3.36 o
  -2  15   7       41.58       31.38      5.74 o
  -1  15   7      172.82      169.06     11.16 o
   0  15   7      245.46      262.62      9.25 o
   1  15   7        9.52        5.00      3.36 o
   2  15   7        0.06        1.71      3.13 o
   3  15   7      133.11      128.41      6.09 o
   4  15   7       34.89       35.41      4.17 o
   5  15   7       84.66       88.13      6.38 o
   6  15   7      329.93      299.83     14.03 o
   7  15   7      178.32      161.72     10.85 o
  -3  16   7      105.07      102.08     12.44 o
  -2  16   7      284.04      273.68     14.67 o
  -1  16   7      321.91      345.77     15.63 o
   0  16   7       34.39       39.87      7.02 o
   1  16   7        7.22        7.32      4.78 o
   2  16   7        3.85        5.42      5.10 o
   3  16   7      194.91      201.99     10.37 o
   4  16   7     1168.24     1180.45     27.51 o
   5  16   7     1662.53     1761.69     56.14 o
   6  16   7      564.29      554.06     21.69 o
  -2  17   7       16.59       28.39      7.34 o
  -1  17   7       86.10       81.66      8.61 o
   0  17   7      182.34      189.79     12.12 o
   1  17   7      444.41      460.92     18.82 o
   2  17   7      198.54      205.12     13.24 o
   3  17   7        1.12        1.97      3.94 o
   4  17   7       20.28       14.99      4.29 o
   5  17   7       21.52       21.05      6.70 o
   1  18   7       97.10      107.17      9.25 o
   2  18   7       94.13       82.29      8.61 o
  -3 -10   8       42.58       34.66      4.62 o
  -2 -10   8       58.98       62.67      5.00 o
  -1 -10   8      130.41      127.63      6.98 o
   0 -10   8      156.08      173.69      7.78 o
   1 -10   8       54.25       56.13      5.07 o
  -5  -9   8       13.98       13.33      4.27 o
  -4  -9   8       82.51       88.03      6.09 o
  -3  -9   8        5.53        3.83      3.83 o
  -2  -9   8        0.10        0.00      3.61 o
  -1  -9   8       68.04       67.88      6.06 o
   0  -9   8        6.63       14.19      3.83 o
   1  -9   8        0.36        1.98      3.59 o
   2  -9   8       18.04       18.82      7.97 o
   3  -9   8        6.22        3.14      3.94 o
  -6  -8   8       41.12       52.49      4.29 o
  -5  -8   8      215.78      236.20      8.01 o
  -4  -8   8      716.33      740.13     19.95 o
  -3  -8   8      156.31      163.50      5.83 o
  -2  -8   8       38.54       34.45      5.42 o
  -1  -8   8        0.83        0.32      3.26 o
   0  -8   8      166.50      161.23      6.98 o
   1  -8   8      193.57      180.64      7.55 o
   2  -8   8      446.85      447.10     13.42 o
   3  -8   8      217.77      208.57      8.46 o
   4  -8   8      199.82      219.89      8.80 o
  -7  -7   8      861.58      880.80     52.31 o
  -6  -7   8      310.78      299.51      8.59 o
  -5  -7   8       53.45       40.02      3.68 o
  -4  -7   8        0.71        0.21      2.75 o
  -3  -7   8      202.51      208.84      7.66 o
  -2  -7   8        4.33        0.92      3.04 o
  -1  -7   8      126.65      107.64      5.97 o
   0  -7   8       26.31       22.97      3.36 o
   1  -7   8      120.37      105.73      5.63 o
   2  -7   8        0.04        5.32      3.36 o
   3  -7   8        0.02        1.72      3.49 o
   4  -7   8       92.85       87.31      5.52 o
   5  -7   8       37.68       22.40      4.39 o
  -7  -6   8        1.51        1.52      4.04 o
  -6  -6   8        1.31        0.34      3.81 o
  -5  -6   8      191.55      217.26     15.79 o
  -4  -6   8      128.98      126.17      4.97 o
  -3  -6   8       10.92        5.97      3.04 o
  -2  -6   8      301.11      295.42      9.46 o
  -1  -6   8      355.71      336.84     14.67 o
   0  -6   8      173.06      149.70      5.85 o
   1  -6   8       12.53        0.59      2.91 o
   2  -6   8      655.09      586.27     16.35 o
   3  -6   8      659.62      640.63     16.80 o
   4  -6   8      810.25      849.36     22.33 o
   5  -6   8      590.65      625.64     35.72 o
   6  -6   8      158.28      186.40     11.80 o
  -8  -5   8      201.37      205.91      9.12 o
  -7  -5   8      739.36      744.09     24.72 o
  -6  -5   8     1057.00     1048.44     25.82 o
  -5  -5   8      923.92      905.16     23.00 o
  -4  -5   8       54.28       58.50      4.39 o
  -3  -5   8       10.73       13.06      3.04 o
  -2  -5   8      204.30      208.47      6.31 o
  -1  -5   8      360.41      358.63      8.46 o
   0  -5   8       32.63       32.30      4.08 o
   1  -5   8        6.50        2.17      2.14 o
   2  -5   8       31.85       31.50      2.70 o
   3  -5   8       88.84       88.55      4.54 o
   4  -5   8      126.78      128.00      5.09 o
   5  -5   8       66.09       64.89      3.99 o
   6  -5   8      138.70      138.30      5.89 o
   7  -5   8      125.81      112.57      6.88 o
  -8  -4   8       85.45       84.12      7.34 o
  -7  -4   8        6.91        5.10      5.42 o
  -6  -4   8        9.25       14.82     10.37 o
  -5  -4   8       25.28       24.90      3.45 o
  -4  -4   8        0.33        0.32      2.81 o
  -3  -4   8        7.48        4.93      2.14 o
  -2  -4   8        7.11        4.55      2.12 o
  -1  -4   8      138.39      148.38      4.58 o
   0  -4   8      145.25      151.96      4.66 o
   1  -4   8       31.69       31.71      2.33 o
   2  -4   8       62.58       68.07      5.52 o
   3  -4   8       68.73       64.43      4.89 o
   4  -4   8      868.14      889.36     18.52 o
   5  -4   8     1119.37     1122.97     35.97 o
   6  -4   8      732.94      738.52     15.95 o
   7  -4   8      620.86      650.21     18.27 o
  -8  -3   8      102.25       96.33      8.29 o
  -7  -3   8        4.47        0.00      4.47 o
  -6  -3   8      288.69      283.25     11.80 o
  -5  -3   8     1078.47     1070.79     40.19 o
  -4  -3   8     2566.99     2473.68     62.04 o
  -3  -3   8     2516.11     2457.47     58.80 o
  -2  -3   8      217.11      223.94      5.17 o
  -1  -3   8       11.23       16.46      2.01 o
   0  -3   8     1058.67     1061.69     17.80 o
   1  -3   8      916.28      874.74     17.18 o
   2  -3   8      793.56      783.31     16.93 o
   3  -3   8      464.54      480.97     10.25 o
   4  -3   8       24.70       31.30      2.57 o
   5  -3   8       39.60       40.09      2.99 o
   6  -3   8      116.82      130.32      8.01 o
   7  -3   8      145.49      145.62      6.98 o
   8  -3   8        4.35        6.31      3.99 o
  -9  -2   8     1034.73     1034.75     37.64 o
  -8  -2   8     1127.69     1164.25     42.10 o
  -7  -2   8       22.26       27.75      5.42 o
  -6  -2   8      211.65      202.87     11.48 o
  -5  -2   8        5.24        2.64      2.68 o
  -4  -2   8      173.60      170.29      6.43 o
  -3  -2   8       57.53       56.62      3.38 o
  -2  -2   8       50.60       52.62      3.24 o
  -1  -2   8      153.71      185.48      7.78 o
   0  -2   8        4.68        1.48      1.29 o
   1  -2   8      118.98      110.46      6.41 o
   2  -2   8       15.84       15.42      2.08 o
   3  -2   8       68.73       59.49      2.57 o
   4  -2   8        1.24        0.63      1.82 o
   5  -2   8      602.46      623.10     13.43 o
   6  -2   8      680.18      673.06     14.37 o
   7  -2   8      897.01      869.02     23.34 o
   8  -2   8      479.55      493.12     14.55 o
  -9  -1   8      108.37      105.26      8.93 o
  -8  -1   8        1.13        7.66      5.10 o
  -7  -1   8       10.64        8.29      4.47 o
  -6  -1   8      197.94      184.07      6.98 o
  -5  -1   8       32.85       29.12      3.49 o
  -4  -1   8      917.44      849.57     21.52 o
  -3  -1   8     2222.89     2052.63     47.78 o
  -2  -1   8     2884.59     2916.24     82.90 o
  -1  -1   8     1888.64     1937.31     46.58 o
   0  -1   8       17.14        9.32      1.51 o
   1  -1   8      715.78      719.51     14.60 o
   2  -1   8     2040.18     2059.91     43.75 o
   3  -1   8     1142.34     1136.45     28.56 o
   4  -1   8      863.50      848.90     22.36 o
   5  -1   8      324.27      308.52      7.67 o
   6  -1   8      105.54      106.12      5.36 o
   7  -1   8      292.59      296.51     11.80 o
   8  -1   8        1.93        3.40      3.36 o
  -9   0   8      286.19      311.32     15.31 o
  -8   0   8      255.27      268.26     14.03 o
  -7   0   8     1000.29      979.57     35.09 o
  -6   0   8     1177.36     1179.02     29.75 o
  -5   0   8      167.89      148.31      5.97 o
  -4   0   8      172.78      137.83      5.19 o
  -3   0   8       26.54       12.73      2.13 o
  -2   0   8       58.64       61.08      2.67 o
  -1   0   8       17.08       11.29      1.47 o
   0   0   8      920.41      813.17     15.81 o
   1   0   8      233.56      190.15      5.44 o
   2   0   8       74.54       86.22      2.54 o
   3   0   8      407.09      445.50     11.68 o
   4   0   8      399.25      389.12     13.83 o
   5   0   8       66.49       82.02      3.56 o
   6   0   8       29.47       30.17      3.13 o
   7   0   8      108.18       87.42      5.07 o
   8   0   8      112.17      116.23      6.04 o
   9   0   8      360.91      374.94     11.83 o
  -9   1   8      358.69      410.20     18.50 o
  -8   1   8       73.79       85.17      7.66 o
  -7   1   8       10.03        9.69      3.26 o
  -6   1   8       35.34       30.63      3.38 o
  -5   1   8        8.93        8.83      2.59 o
  -4   1   8       20.88       18.34      2.71 o
  -3   1   8      700.87      619.63     14.43 o
  -2   1   8     1239.17     1081.26     33.93 o
  -1   1   8     1899.80     1909.28     42.72 o
   0   1   8     4126.18     4164.34     56.12 o
   1   1   8     1647.37     1780.04     33.51 o
   2   1   8       24.27       24.33      1.54 o
   3   1   8     1888.15     1918.58     44.98 o
   4   1   8     2610.72     2581.78     63.12 o
   5   1   8     2983.23     3006.05     81.73 o
   6   1   8     2815.07     2752.23     68.15 o
   7   1   8      114.29      114.99      4.18 o
   8   1   8       11.04        2.30      2.99 o
   9   1   8       14.18       16.61      3.60 o
  -9   2   8        4.35        9.25      5.42 o
  -8   2   8       37.52       37.15      4.39 o
  -7   2   8      330.85      312.11      9.92 o
  -6   2   8      434.12      446.36     14.83 o
  -5   2   8     2428.71     2328.85     57.02 o
  -4   2   8     2454.55     2259.73     53.11 o
  -3   2   8     1117.55     1092.22     58.20 o
  -2   2   8       34.58       26.58      1.89 o
  -1   2   8      579.67      535.96     19.94 o
   0   2   8      311.32      278.49      2.62 o
   1   2   8     1218.72     1151.90     24.26 o
   2   2   8      268.00      313.96      5.90 o
   3   2   8       62.53       46.58      1.34 o
   4   2   8      137.04      156.89      3.64 o
   5   2   8      715.52      743.02     22.14 o
   6   2   8      526.46      514.97     10.49 o
   7   2   8        1.09        1.75      2.11 o
   8   2   8       20.59       15.53      6.54 o
   9   2   8      107.88      107.49      5.58 o
  -9   3   8      515.33      545.44     22.65 o
  -8   3   8      430.76      465.51     13.53 o
  -7   3   8      548.40      588.89     16.57 o
  -6   3   8      227.40      220.54      8.00 o
  -5   3   8       12.87        7.34      2.48 o
  -4   3   8        0.10        1.44      2.03 o
  -3   3   8       95.54      114.14      4.65 o
  -2   3   8        5.33       23.38      2.53 o
  -1   3   8       89.04       49.70      3.49 o
   0   3   8        2.22        3.44      2.70 o
   1   3   8      630.55      612.74     19.02 o
   2   3   8     2439.23     2747.00     63.67 o
   4   3   8      117.73      124.47      3.35 o
   5   3   8     2920.41     3013.47     41.80 o
   6   3   8     1600.63     1622.90     24.58 o
   7   3   8      637.87      658.23     17.49 o
   8   3   8     1347.28     1354.00     33.15 o
   9   3   8      430.12      426.45     16.11 o
  -9   4   8       31.85       32.97      6.22 o
  -8   4   8       18.04       19.21      3.83 o
  -7   4   8        0.13        0.78      3.04 o
  -6   4   8      354.27      327.25      9.58 o
  -5   4   8     1650.76     1595.46     38.99 o
  -4   4   8     1195.01     1192.63     23.18 o
  -3   4   8      993.65      905.96     15.37 o
  -2   4   8      275.73      271.69      5.42 o
  -1   4   8     1477.80     1559.21     27.24 o
   1   4   8      473.29      498.24     27.11 o
   2   4   8       28.97       25.84      1.91 o
   3   4   8      838.00      870.68     17.80 o
   4   4   8     1325.72     1331.53     24.69 o
   5   4   8     1966.91     2004.64     37.72 o
   6   4   8       70.95       76.42      2.98 o
   7   4   8       17.51       21.27      1.43 o
   8   4   8      417.42      402.60     10.44 o
   9   4   8       36.38       37.52      4.63 o
  -9   5   8       69.68       71.11      5.52 o
  -8   5   8      928.34      933.23     24.92 o
  -7   5   8     1663.22     1650.05     58.05 o
  -6   5   8     1466.59     1497.92     38.21 o
  -5   5   8     1144.72     1199.78     23.47 o
  -4   5   8      576.71      575.06     12.54 o
  -3   5   8        2.77        3.22      1.13 o
  -2   5   8      718.08      799.96     13.69 o
  -1   5   8     1110.99     1203.78     28.05 o
   0   5   8      753.69      796.96     22.77 o
   1   5   8      255.79      312.76     10.60 o
   2   5   8      221.77      245.08      7.66 o
   3   5   8       18.69       20.30      2.45 o
   4   5   8      190.70      189.01      4.90 o
   5   5   8        0.06        0.67      1.64 o
   6   5   8       71.05       74.31      3.12 o
   7   5   8     1614.15     1669.64     31.23 o
   8   5   8     1266.84     1285.94     23.87 o
   9   5   8      844.67      877.17     32.22 o
  -9   6   8       68.88       76.11      5.75 o
  -8   6   8       96.90       78.98      5.41 o
  -7   6   8      213.29      190.86      7.22 o
  -6   6   8      181.91      148.09      9.41 o
  -5   6   8      562.54      576.35     11.88 o
  -4   6   8      315.48      332.80      7.65 o
  -3   6   8      310.96      281.91      4.92 o
  -2   6   8     2775.10     2691.43     39.00 o
  -1   6   8     1781.50     1703.79     32.48 o
   0   6   8      178.93      145.56      3.65 o
   1   6   8     1272.00     1315.09     23.92 o
   2   6   8        0.42        0.80      1.58 o
   3   6   8     1267.92     1300.87     38.32 o
   4   6   8     3311.93     3346.31     61.72 o
   5   6   8     2799.03     2867.71     52.06 o
   6   6   8       72.32       68.21      3.31 o
   7   6   8      234.31      243.31      6.48 o
   8   6   8      339.32      359.81      8.46 o
   9   6   8       76.97       80.06      7.34 o
  -8   7   8       50.34       52.58      4.95 o
  -7   7   8      585.87      564.84     15.67 o
  -6   7   8     1496.50     1483.54     52.63 o
  -5   7   8     1134.29     1178.46     23.44 o
  -4   7   8      892.84      848.21     17.03 o
  -3   7   8     1275.27     1242.22     17.25 o
  -2   7   8      196.43      231.51      5.15 o
  -1   7   8      344.30      323.42      6.62 o
   0   7   8        5.85        7.38      1.02 o
   1   7   8      533.25      425.78      9.57 o
   2   7   8     1693.99     1657.06     26.27 o
   3   7   8      658.14      656.40     17.48 o
   4   7   8      380.63      346.37      7.05 o
   5   7   8        4.67        4.72      2.99 o
   6   7   8        4.11        7.28      1.92 o
   7   7   8      203.80      198.24      5.89 o
   8   7   8      142.08      133.08      4.89 o
   9   7   8      170.49      185.45      7.21 o
  -8   8   8      198.74      201.34      9.09 o
  -7   8   8      380.66      379.01     11.39 o
  -6   8   8        2.03        0.64      2.81 o
  -5   8   8        0.02        0.31      2.01 o
  -4   8   8       29.98       29.76      1.79 o
  -3   8   8      240.35      264.63      5.35 o
  -2   8   8      458.62      430.53      8.88 o
  -1   8   8       17.70       15.32      2.56 o
   0   8   8     1033.84     1035.45     22.57 o
   1   8   8     1268.69     1177.34     22.71 o
   2   8   8     1728.87     1586.50     30.90 o
   3   8   8       48.42       56.58      3.49 o
   4   8   8      842.51      794.55     18.38 o
   5   8   8      132.33      133.48      6.08 o
   6   8   8     1478.67     1467.96     36.53 o
   7   8   8     2932.55     2880.43     51.46 o
   8   8   8     1001.28     1021.61     20.04 o
   9   8   8      193.42      191.32      7.97 o
  -8   9   8       12.96       13.31      4.04 o
  -7   9   8      109.45       99.54      5.95 o
  -6   9   8       58.64       49.27      2.99 o
  -5   9   8      554.67      552.16     17.00 o
  -4   9   8      685.26      693.19     12.67 o
  -3   9   8      942.95      866.89     18.48 o
  -2   9   8      827.09      786.28     14.83 o
  -1   9   8      606.49      619.64     13.86 o
   0   9   8     1118.92     1175.49     28.10 o
   1   9   8       42.67       30.39      5.51 o
   2   9   8     1932.77     1836.96     30.32 o
   3   9   8     3746.44     3628.43     66.84 o
   4   9   8      732.13      782.45     18.16 o
   5   9   8      220.14      228.10     11.48 o
   6   9   8      763.80      721.87     19.17 o
   7   9   8       54.51       54.33      5.58 o
   8   9   8       14.13       16.27      5.10 o
   9   9   8        8.75       10.53      5.42 o
  -7  10   8      686.76      666.67     18.04 o
  -6  10   8      580.53      611.78     13.72 o
  -5  10   8      246.30      252.01      9.63 o
  -4  10   8      208.49      190.03      5.29 o
  -3  10   8        5.14        6.88      5.74 o
  -2  10   8       88.67       80.17      3.94 o
  -1  10   8       31.44       18.51      3.83 o
   0  10   8      725.60      655.44     11.12 o
   1  10   8       62.49       58.05      2.94 o
   2  10   8     1381.59     1314.15     22.77 o
   3  10   8      654.75      616.28     12.64 o
   4  10   8      291.43      307.39      7.24 o
   5  10   8       90.26       83.27      5.40 o
   6  10   8     1075.11     1023.26     30.30 o
   7  10   8      852.01      840.49     29.66 o
   8  10   8     1474.89     1401.57     44.66 o
   9  10   8      321.35      288.03     13.40 o
  -7  11   8       12.07       12.64      3.68 o
  -6  11   8       10.62        5.97      2.62 o
  -5  11   8       22.84       15.09      2.31 o
  -4  11   8       46.87       54.19      5.18 o
  -3  11   8      401.27      372.82      9.92 o
  -2  11   8      106.28       93.48      4.27 o
  -1  11   8      595.41      594.03     15.56 o
   0  11   8     1175.42     1202.44     28.18 o
   1  11   8      331.90      343.30      8.11 o
   2  11   8      148.06      162.55      6.08 o
   3  11   8      573.94      506.26     12.52 o
   4  11   8     1429.47     1375.41     45.29 o
   5  11   8     1775.58     1782.91     37.32 o
   7  11   8      758.32      742.57     24.88 o
   8  11   8      109.40      111.00      8.61 o
   9  11   8        1.41        5.42      5.74 o
  -7  12   8      494.81      472.80     14.08 o
  -6  12   8      691.93      691.41     14.54 o
  -5  12   8      457.51      484.08     11.22 o
  -4  12   8      650.47      689.21     17.24 o
  -3  12   8      340.78      339.89     10.26 o
  -2  12   8       58.08       71.31      4.49 o
  -1  12   8       54.81       59.26      3.13 o
   0  12   8      228.75      245.85      8.76 o
   1  12   8       77.11       92.16      7.02 o
   2  12   8       79.91       78.57      4.94 o
   3  12   8      122.46      123.75      5.52 o
   4  12   8      283.44      265.39      8.46 o
   5  12   8      166.65      168.42      6.32 o
   6  12   8        5.08        7.66      4.78 o
   7  12   8      131.63      111.32      8.29 o
   8  12   8      103.02       92.18      8.29 o
  -6  13   8        2.63        4.16      2.63 o
  -5  13   8       61.63       64.41      5.04 o
  -4  13   8        2.66        0.53      3.13 o
  -3  13   8       38.97       38.91      3.99 o
  -2  13   8       18.14       18.15      3.67 o
  -1  13   8      210.48      217.86     11.16 o
   0  13   8      472.07      493.28     14.19 o
   1  13   8      630.54      642.02     13.18 o
   2  13   8      188.34      186.90      7.08 o
   3  13   8       18.67       18.21      3.26 o
   4  13   8        7.44        5.30      3.04 o
   5  13   8     1004.25      978.29     32.54 o
   6  13   8     2410.63     2287.35     69.54 o
   7  13   8     1067.77     1023.58     35.09 o
   8  13   8      208.39      193.62     11.48 o
  -5  14   8      902.83      958.95     24.35 o
  -4  14   8      962.56      988.09     24.35 o
  -3  14   8      247.78      251.96      9.57 o
  -2  14   8      556.18      601.26     21.37 o
  -1  14   8      352.78      345.77     14.35 o
   0  14   8       67.76       61.75      3.90 o
   1  14   8      176.51      177.03      5.81 o
   2  14   8      642.28      633.16     16.12 o
   3  14   8       90.72       95.02      5.52 o
   4  14   8      200.85      194.55      7.10 o
   5  14   8       89.86       94.38      5.74 o
   6  14   8        7.04       15.63      5.74 o
   7  14   8      142.94      127.27      9.89 o
  -4  15   8       48.85       54.89      4.90 o
  -3  15   8       16.71       17.87      4.94 o
  -2  15   8        9.64        1.59      5.42 o
  -1  15   8       25.55       34.45      6.06 o
   0  15   8      130.87      140.20      6.35 o
   1  15   8      253.44      279.82      8.54 o
   2  15   8       80.20       79.24      4.72 o
   3  15   8      240.25      228.66      9.09 o
   4  15   8       12.84       11.16      3.61 o
   5  15   8      133.79      129.62      8.77 o
   6  15   8      319.81      322.16     14.67 o
   7  15   8      184.60      189.15     11.48 o
  -3  16   8      221.76      233.98      8.99 o
  -2  16   8      531.99      510.68     19.78 o
  -1  16   8      535.85      529.81     20.73 o
   0  16   8      446.77      457.41     18.82 o
   1  16   8       86.65       87.99     10.21 o
   2  16   8      221.20      215.57     14.03 o
   3  16   8       83.95       81.67      9.57 o
   4  16   8     1530.04     1528.62     34.51 o
   5  16   8     1142.69     1156.79     27.07 o
   6  16   8      285.66      287.39     14.35 o
  -2  17   8        0.94        0.00      6.38 o
  -1  17   8       14.96       18.18      7.02 o
   0  17   8        7.14       16.91      6.38 o
   1  17   8      109.62      104.30      8.93 o
   2  17   8        2.78        1.46      3.90 o
   3  17   8      113.55      126.16      6.65 o
   4  17   8      101.53       96.17      5.86 o
   5  17   8       28.76       28.39      6.70 o
   0  18   8       89.33       87.08      9.25 o
   1  18   8      300.52      308.13     15.63 o
   2  18   8      200.86      188.96      8.31 o
   3  18   8        0.41        0.90      4.04 o
  -3  -9   9       10.96        6.06      5.74 o
  -2  -9   9      176.53      192.02      8.12 o
  -1  -9   9      154.01      168.90      8.45 o
   0  -9   9       84.56       98.36     12.60 o
   1  -9   9       55.27       60.73      9.73 o
   2  -9   9       17.74       22.32      4.39 o
  -5  -8   9      383.77      425.24     13.53 o
  -4  -8   9      292.71      320.88     10.49 o
  -3  -8   9      230.16      245.29     13.40 o
  -2  -8   9      139.68      142.26     10.21 o
  -1  -8   9        6.28        3.29      3.49 o
   0  -8   9        0.30        0.33      3.49 o
   1  -8   9       53.75       53.04      4.62 o
   2  -8   9       41.67       41.68      4.49 o
   3  -8   9        5.96        7.58      3.94 o
  -6  -7   9      122.64      113.78      9.89 o
  -5  -7   9       41.90       39.80      4.62 o
  -4  -7   9        1.19        1.16      3.68 o
  -3  -7   9       15.90       15.03      5.26 o
  -2  -7   9       46.08       48.80      6.38 o
  -1  -7   9        2.98        0.32      3.26 o
   0  -7   9      103.20      120.04      8.13 o
   1  -7   9       40.69       45.57      4.39 o
   2  -7   9        0.62        0.99      3.49 o
   3  -7   9        4.26        0.96      3.59 o
   4  -7   9        2.99        3.12      3.94 o
  -7  -6   9        0.14        0.00      4.21 o
  -6  -6   9       92.80       97.67      6.08 o
  -5  -6   9      274.97      288.81     11.48 o
  -4  -6   9      489.69      500.13     14.32 o
  -3  -6   9      807.20      857.09     24.88 o
  -2  -6   9      607.54      614.02     22.65 o
  -1  -6   9      412.94      402.08     11.39 o
   0  -6   9       78.15       56.74      4.39 o
   1  -6   9      235.84      235.07      8.34 o
   2  -6   9      266.95      270.15      9.89 o
   3  -6   9      218.37      194.24      8.11 o
   4  -6   9      177.32      173.87      7.55 o
   5  -6   9       29.07       31.43      4.62 o
  -7  -5   9      547.62      574.81     16.46 o
  -6  -5   9      528.44      551.76     15.89 o
  -5  -5   9      341.95      325.06     10.70 o
  -4  -5   9      150.29      136.35      9.41 o
  -3  -5   9       69.68       59.70      4.15 o
  -2  -5   9       36.77       38.60     11.00 o
  -1  -5   9       15.52       15.07      2.51 o
   0  -5   9       34.10       42.96      2.99 o
   1  -5   9        4.52       11.38      2.66 o
   2  -5   9       87.85      103.96      4.52 o
   3  -5   9        7.80        8.37      2.70 o
   4  -5   9        0.43        1.89      2.69 o
   5  -5   9       13.84       15.58      3.19 o
   6  -5   9       52.11       48.52      4.95 o
  -8  -4   9      131.44      120.26      6.98 o
  -7  -4   9        0.07        0.32      3.99 o
  -6  -4   9       23.65       22.32      5.26 o
  -5  -4   9       17.69       21.81      3.81 o
  -4  -4   9      152.74      164.87     12.28 o
  -3  -4   9      153.34      170.89      5.52 o
  -2  -4   9      653.12      680.83     14.77 o
  -1  -4   9     1000.19      994.69     30.78 o
   0  -4   9      451.83      423.14      9.63 o
   1  -4   9      208.48      174.66      5.53 o
   2  -4   9        4.10        1.03      2.14 o
   3  -4   9       71.12       56.93      3.49 o
   4  -4   9      256.73      236.71      6.81 o
   5  -4   9      358.93      361.09      9.45 o
   6  -4   9      421.25      434.10     13.42 o
   7  -4   9      289.22      275.65     13.40 o
  -8  -3   9      223.36      230.30     13.08 o
  -7  -3   9      114.46      110.36      8.29 o
  -6  -3   9      354.98      354.38     16.91 o
  -5  -3   9      212.97      239.23     10.85 o
  -4  -3   9      861.52      844.59     21.52 o
  -3  -3   9     1156.64     1079.49     27.49 o
  -2  -3   9      467.78      428.43     10.00 o
  -1  -3   9       70.37       69.42      3.24 o
   0  -3   9       24.70       21.20      2.27 o
   1  -3   9       24.22       21.86      2.38 o
   2  -3   9      155.16      162.62      5.03 o
   3  -3   9       10.78       12.36      2.33 o
   4  -3   9       45.63       42.90      3.00 o
   5  -3   9        5.82        8.21      2.57 o
   6  -3   9       21.58       29.52      3.94 o
   7  -3   9       98.25       84.72      5.72 o
  -8  -2   9      480.12      512.27     21.05 o
  -7  -2   9      235.05      233.81     12.44 o
  -6  -2   9      176.14      170.65      9.25 o
  -5  -2   9       28.24       26.61      3.99 o
  -4  -2   9      239.99      205.08      7.43 o
  -3  -2   9      169.48      162.80      6.43 o
  -2  -2   9      170.99      166.73      6.20 o
  -1  -2   9     1278.94     1160.55     27.94 o
   0  -2   9      676.38      604.59     13.37 o
   1  -2   9      260.87      277.11      6.87 o
   2  -2   9      476.90      457.69     10.74 o
   3  -2   9      287.15      290.77     10.72 o
   4  -2   9      129.41      122.42      4.72 o
   5  -2   9      258.67      262.89      6.94 o
   6  -2   9      647.20      638.51     18.04 o
   7  -2   9      893.52      874.68     22.66 o
   8  -2   9      480.93      514.18     21.69 o
  -8  -1   9       12.10       17.86      5.74 o
  -7  -1   9      411.82      411.16     17.54 o
  -6  -1   9      192.55      206.11      8.11 o
  -5  -1   9      277.02      271.40      8.23 o
  -4  -1   9     1465.09     1371.79     34.25 o
  -3  -1   9     1143.49     1093.26     28.17 o
  -2  -1   9     1948.83     1902.48     44.39 o
  -1  -1   9      613.68      587.24     16.57 o
   0  -1   9       55.14       56.80      2.25 o
   1  -1   9       25.56       23.05      2.06 o
   2  -1   9      507.50      487.36     10.61 o
   3  -1   9      347.70      353.63     14.33 o
   4  -1   9       20.97       27.97      3.74 o
   5  -1   9       34.71       31.49      2.61 o
   6  -1   9      100.97       81.63      4.49 o
   7  -1   9      112.05      104.23      6.17 o
   8  -1   9        0.44        6.99      3.68 o
  -9   0   9      216.57      257.09     14.35 o
  -8   0   9      603.19      620.40     24.24 o
  -7   0   9     1156.90     1158.51     41.15 o
  -6   0   9     1006.94     1074.47     27.49 o
  -5   0   9      350.29      347.40     10.82 o
  -4   0   9      118.07       98.31      4.96 o
  -3   0   9       54.58       44.45      3.38 o
  -2   0   9       79.95       79.72      5.10 o
  -1   0   9      325.87      361.07     10.94 o
   0   0   9        0.20        0.96      1.40 o
   1   0   9     1018.98     1028.18     20.25 o
   2   0   9      325.75      328.87      8.12 o
   3   0   9      112.64      120.21      4.04 o
   4   0   9       67.25       78.36      3.19 o
   5   0   9       11.92        4.58      2.45 o
   6   0   9      251.13      262.57      8.68 o
   7   0   9      274.90      265.03      8.56 o
   8   0   9      437.27      427.95     28.23 o
  -9   1   9       41.39       42.10      7.02 o
  -8   1   9       15.86       17.22      5.74 o
  -7   1   9       21.16       18.19      3.61 o
  -6   1   9       38.25       33.60      3.61 o
  -5   1   9      269.63      252.24     14.19 o
  -4   1   9      405.25      404.57     10.82 o
  -3   1   9      623.79      575.74     16.34 o
  -2   1   9      736.28      697.74     16.57 o
  -1   1   9     2237.90     2118.11     62.36 o
   0   1   9     4207.53     4257.25    102.94 o
   1   1   9     1027.53      993.24     27.58 o
   2   1   9       14.91        7.28      1.26 o
   3   1   9        1.59        1.13      1.26 o
   4   1   9      410.63      445.12     19.51 o
   5   1   9     1690.44     1728.84     42.27 o
   6   1   9     1350.99     1301.04     31.79 o
   7   1   9       20.24       15.23      2.58 o
   8   1   9       15.17       12.06      3.29 o
   9   1   9       12.02       18.93      3.60 o
  -9   2   9        2.14        6.70      5.74 o
  -8   2   9       82.74       87.58      5.52 o
  -7   2   9      372.75      381.05     20.89 o
  -6   2   9      625.18      604.87     16.79 o
  -5   2   9     2291.73     2237.25     53.75 o
  -4   2   9     2254.85     2156.31     53.98 o
  -3   2   9      301.23      286.69      7.33 o
  -2   2   9        4.54        0.00      1.40 o
  -1   2   9       96.66      114.06      2.75 o
   0   2   9      457.56      501.66     12.91 o
   1   2   9      374.69      399.15      9.48 o
   2   2   9        0.66        1.96      0.96 o
   3   2   9      684.82      709.01     14.41 o
   4   2   9      112.01      120.47      4.41 o
   5   2   9      102.95       92.77      4.36 o
   6   2   9       23.79       29.99      2.53 o
   7   2   9       42.75       47.30      2.77 o
   8   2   9      135.96      129.54      5.90 o
   9   2   9      354.34      355.58     14.19 o
  -9   3   9      294.79      333.65     16.27 o
  -8   3   9      189.53      206.35      8.46 o
  -7   3   9       56.74       60.77      4.51 o
  -6   3   9        5.35        0.77      2.81 o
  -5   3   9       23.84       22.17      2.93 o
  -4   3   9       36.04       37.32      2.81 o
  -3   3   9      434.68      468.81     13.53 o
  -2   3   9     1422.97     1374.38     27.85 o
  -1   3   9     2473.70     2382.30     62.45 o
   0   3   9     1515.60     1426.31     34.65 o
   1   3   9     2721.55     2677.97     40.28 o
   2   3   9     1454.54     1427.38     25.10 o
   3   3   9      193.32      193.17      5.27 o
   4   3   9      239.24      203.52      7.52 o
   5   3   9     1239.21     1277.68     22.35 o
   6   3   9      380.20      402.34      7.41 o
   7   3   9      619.67      613.76     13.43 o
   8   3   9      559.59      561.68     19.30 o
   9   3   9      157.92      166.53      6.42 o
  -9   4   9       18.73       23.94      4.51 o
  -8   4   9        0.98        5.09      5.26 o
  -7   4   9       59.41       53.91      4.29 o
  -6   4   9      148.92      137.27      6.20 o
  -5   4   9     1384.31     1302.49     32.01 o
  -4   4   9     1386.09     1350.42     33.13 o
  -3   4   9     1410.32     1334.33     34.52 o
  -2   4   9     1958.31     1979.38     38.34 o
  -1   4   9     1539.55     1530.07     29.84 o
   0   4   9       45.92       45.61      8.29 o
   1   4   9      586.78      578.30     12.12 o
   2   4   9      349.50      327.58     13.08 o
   3   4   9      147.77      111.00      6.70 o
   4   4   9      324.65      351.69     11.00 o
   5   4   9       40.15       38.40      2.36 o
   6   4   9       76.95       90.28      4.51 o
   7   4   9       13.05       13.42      2.38 o
   8   4   9       89.92       92.66      4.95 o
   9   4   9      302.80      293.14     14.67 o
  -9   5   9      402.24      406.40     12.97 o
  -8   5   9      705.31      719.90     19.73 o
  -7   5   9      664.98      664.50     18.04 o
  -6   5   9      673.12      650.07     23.92 o
  -5   5   9      316.94      321.23     10.53 o
  -4   5   9       85.63       95.26      3.67 o
  -3   5   9       29.79       33.84      1.70 o
  -2   5   9      141.76      166.53      4.29 o
   0   5   9      360.30      286.76     15.63 o
   1   5   9     1412.80     1365.20     36.36 o
   2   5   9      370.98      337.47     12.76 o
   3   5   9     1404.10     1289.87     32.22 o
   4   5   9      826.06      869.65     15.70 o
   5   5   9      160.17      201.72      5.16 o
   6   5   9       22.20       22.92      2.33 o
   7   5   9     1049.44     1087.59     20.46 o
   8   5   9      840.26      840.11     30.94 o
   9   5   9     1382.82     1394.87     48.16 o
  -8   6   9      117.83      116.39      6.43 o
  -7   6   9      108.35       94.19      6.22 o
  -6   6   9       93.20       83.01      5.30 o
  -5   6   9        0.97        2.13      1.84 o
  -4   6   9       98.91       98.82      3.49 o
  -3   6   9     1631.02     1613.21     23.63 o
  -2   6   9     4326.77     4177.57     65.39 o
  -1   6   9     3400.57     3232.82     57.17 o
   0   6   9      732.30      716.05     13.07 o
   1   6   9       22.71       27.80      2.23 o
   2   6   9       67.69       85.28      3.13 o
   3   6   9      355.35      353.53      8.53 o
   4   6   9     1936.77     1976.66     34.75 o
   5   6   9      425.51      482.19      9.45 o
   6   6   9       63.14       54.30      4.23 o
   7   6   9       31.87       34.17      2.82 o
   8   6   9      130.77      127.94      4.94 o
   9   6   9      142.62      147.37      9.89 o
  -8   7   9      542.87      552.30     15.56 o
  -7   7   9     1561.71     1516.91     38.44 o
  -6   7   9     1395.33     1320.87     32.24 o
  -5   7   9      528.45      556.23     12.01 o
  -4   7   9      585.19      630.69     14.98 o
  -3   7   9      554.70      581.98      9.36 o
  -2   7   9        5.80        6.24      1.57 o
  -1   7   9       39.96       35.07      5.03 o
   0   7   9      116.79       97.24      3.82 o
   1   7   9        2.12        2.85      1.08 o
   2   7   9      166.71      165.16      4.62 o
   3   7   9       45.11       59.64      4.74 o
   4   7   9      167.11      145.77      5.41 o
   5   7   9     1121.61     1150.76     20.54 o
   6   7   9       24.81       28.93      2.30 o
   7   7   9      156.92      146.66      4.87 o
   8   7   9      355.65      373.66      8.88 o
   9   7   9      872.42      906.84     33.17 o
  -8   8   9       74.58       86.03      5.85 o
  -7   8   9        7.66        4.17      4.47 o
  -6   8   9       28.32       22.24      6.70 o
  -5   8   9       11.31        8.32      2.11 o
  -4   8   9        1.11        9.49      1.48 o
  -3   8   9      145.97      127.18      2.76 o
  -2   8   9     1499.65     1481.98     26.96 o
  -1   8   9     1880.44     1886.51     35.73 o
   0   8   9     1397.48     1414.87     26.19 o
   1   8   9     1459.46     1515.60     31.23 o
   2   8   9      645.76      616.43     13.81 o
   3   8   9        7.63       13.01      2.71 o
   4   8   9       82.02       73.30      3.72 o
   5   8   9      100.88       87.24      3.83 o
   6   8   9      631.37      632.71     16.27 o
   7   8   9      739.26      762.59     18.94 o
   8   8   9      662.26      664.37     16.27 o
   9   8   9      217.03      221.37     11.16 o
  -8   9   9        0.23        0.00      3.59 o
  -7   9   9       53.50       54.52      4.36 o
  -6   9   9      606.55      591.58     16.92 o
  -5   9   9      988.20      990.46     20.31 o
  -4   9   9     1726.47     1768.00     29.56 o
  -3   9   9     1982.42     1956.72     47.51 o
  -2   9   9      558.45      541.34     10.54 o
  -1   9   9      553.61      571.49     10.00 o
   0   9   9      160.16      169.91      4.55 o
   1   9   9       16.76       15.43      1.84 o
   2   9   9      468.78      481.33     10.80 o
   3   9   9      391.93      360.58      6.81 o
   4   9   9       42.85       31.10      2.93 o
   5   9   9        0.64        1.48      2.59 o
   6   9   9       65.18       68.14      4.62 o
   7   9   9       58.60       52.81      4.78 o
   8   9   9       95.84       85.97      4.96 o
   9   9   9       37.29       34.13      5.74 o
  -7  10   9      351.02      350.96     21.85 o
  -6  10   9      346.39      333.59      9.67 o
  -5  10   9        0.97        1.46      2.20 o
  -4  10   9       45.53       39.47      4.04 o
  -3  10   9       45.55       30.19      4.15 o
  -2  10   9       10.77       13.56      1.90 o
  -1  10   9      193.73      188.12      5.50 o
   0  10   9       44.90       41.38      2.91 o
   1  10   9      810.36      784.41     14.55 o
   2  10   9     3497.99     3227.52     58.06 o
   3  10   9     1039.59      964.11     20.86 o
   4  10   9      394.26      366.96      8.04 o
   5  10   9       43.49       40.85      3.94 o
   6  10   9      181.36      173.69      7.55 o
   7  10   9     1554.58     1566.48     48.48 o
   8  10   9     1618.13     1522.46     48.48 o
   9  10   9      177.76      157.25     10.21 o
  -7  11   9        0.37        4.68      3.29 o
  -6  11   9        1.57        3.65      3.19 o
  -5  11   9      214.03      221.75      6.05 o
  -4  11   9     1343.78     1323.17     34.77 o
  -3  11   9     1808.85     1806.66     43.36 o
  -2  11   9     1093.40     1089.24     25.36 o
  -1  11   9      305.78      287.13     11.32 o
   0  11   9       11.42       13.11      2.45 o
   1  11   9      312.62      324.12      7.85 o
   2  11   9       25.13       23.98      3.10 o
   3  11   9       28.57       27.93      2.39 o
   4  11   9       23.91       23.31      2.58 o
   5  11   9      137.82      146.55      9.41 o
   6  11   9      354.31      351.83     13.08 o
   7  11   9      431.91      389.47     16.27 o
   8  11   9        5.67        8.93      5.74 o
   9  11   9        0.09        0.00      5.74 o
  -6  12   9      380.80      384.29     12.99 o
  -5  12   9      308.69      315.42      9.81 o
  -4  12   9      511.86      552.02     15.11 o
  -3  12   9      132.58      135.20      5.81 o
  -2  12   9       14.75       14.82      4.15 o
  -1  12   9       13.68        5.42      4.15 o
   0  12   9        1.80        8.61      4.15 o
   1  12   9      295.28      238.27      6.40 o
   2  12   9       15.13       14.68      3.03 o
   3  12   9      393.10      353.87      9.81 o
   4  12   9     2353.72     2306.49     70.17 o
   5  12   9      488.43      505.40     22.49 o
   6  12   9        2.69        0.00      4.47 o
   7  12   9      372.60      360.44     14.99 o
   8  12   9      185.91      171.93     10.53 o
  -6  13   9       17.03        9.47      4.13 o
  -5  13   9       16.57       13.60      3.90 o
  -4  13   9       55.97       44.75      4.13 o
  -3  13   9      365.11      357.23     10.94 o
  -2  13   9      332.75      318.33     14.35 o
  -1  13   9      530.79      512.59     18.18 o
   0  13   9      802.58      781.80     16.67 o
   1  13   9      563.92      605.09     25.52 o
   2  13   9      211.40      235.18      8.77 o
   3  13   9      282.91      263.78      8.00 o
   4  13   9       53.85       57.08      4.29 o
   5  13   9      465.73      459.02     12.41 o
   6  13   9     1084.81     1007.32     33.81 o
   7  13   9      570.86      546.72     20.10 o
   8  13   9      112.94      114.83      9.25 o
  -5  14   9     1090.57     1099.99     27.04 o
  -4  14   9      981.19     1014.50     35.88 o
  -3  14   9      360.22      429.46     11.84 o
  -2  14   9      286.52      286.12     13.72 o
  -1  14   9       69.48       78.47      7.66 o
   0  14   9        7.82       10.45      3.45 o
   1  14   9       90.83       90.98      6.04 o
   2  14   9       69.25       74.71      4.27 o
   3  14   9      149.66      142.88      6.30 o
   4  14   9       33.36       30.00      8.45 o
   5  14   9       38.34       36.60      6.38 o
   6  14   9      297.23      269.53     13.08 o
   7  14   9      254.79      244.97     12.44 o
  -4  15   9       47.49       56.57      4.98 o
  -3  15   9       12.30       13.40      6.38 o
  -2  15   9        1.59        8.93      5.74 o
  -1  15   9      114.96      110.36      8.29 o
   0  15   9      603.96      586.45     14.61 o
   1  15   9      388.49      375.35     11.96 o
   2  15   9      275.09      286.63      8.89 o
   3  15   9      289.61      340.75     13.88 o
   4  15   9      108.56      107.04     12.44 o
   5  15   9       12.78       13.16      3.72 o
   6  15   9      154.23      145.45     10.21 o
   7  15   9      279.96      286.76     14.03 o
  -3  16   9      481.28      540.66     21.37 o
  -2  16   9      652.17      662.83     26.16 o
  -1  16   9      515.82      518.65     21.05 o
   0  16   9      120.21      129.83      6.17 o
   1  16   9       18.39       24.24      3.99 o
   2  16   9      331.44      329.27      9.67 o
   3  16   9        5.32        3.56      3.49 o
   4  16   9      226.30      223.33     10.37 o
   5  16   9      131.78      140.62     13.08 o
   6  16   9       27.39       28.39      6.70 o
  -2  17   9        3.70        5.10      6.70 o
  -1  17   9        0.04        0.64      6.38 o
   0  17   9       25.26       25.20      6.70 o
   1  17   9        7.37       14.27      4.13 o
   2  17   9      144.23      144.91      7.97 o
   3  17   9      446.56      469.30     12.85 o
   4  17   9      418.66      422.12     12.41 o
   5  17   9       38.23       48.22      5.74 o
   0  18   9      422.13      463.79     20.10 o
   1  18   9      421.26      455.49     19.14 o
   2  18   9      305.05      314.14     10.35 o
   3  18   9        0.38        0.00      4.04 o
  -3  -8  10      166.52      163.31     11.16 o
  -2  -8  10        2.76        4.47      4.47 o
  -1  -8  10        0.60        1.56      3.72 o
   0  -8  10        3.53        7.51      7.97 o
   1  -8  10        3.86       11.26      4.04 o
   2  -8  10       65.44       64.59      5.30 o
  -5  -7  10        5.11        0.32      4.29 o
  -4  -7  10       18.80       12.57      4.17 o
  -3  -7  10       21.84       30.30      6.38 o
  -2  -7  10       17.15       23.55      7.50 o
  -1  -7  10      200.65      207.16     12.60 o
   0  -7  10      258.86      271.01      9.46 o
   1  -7  10      172.41      194.83      8.00 o
   2  -7  10       52.12       57.62      4.95 o
   3  -7  10       22.97       29.75      4.49 o
  -6  -6  10       60.34       50.74      5.30 o
  -5  -6  10       71.14       81.56      7.18 o
  -4  -6  10      417.90      447.36     13.31 o
  -3  -6  10      514.03      563.31     21.37 o
  -2  -6  10      608.33      626.78     24.56 o
  -1  -6  10      698.20      715.41     20.57 o
   0  -6  10       62.76       59.66      4.49 o
   1  -6  10       19.03       16.58      6.86 o
   2  -6  10       15.16        9.10      3.72 o
   3  -6  10       70.70       67.49      4.95 o
   4  -6  10       13.07       10.05      4.06 o
  -6  -5  10       97.09       76.31      5.75 o
  -5  -5  10       73.52       76.18      9.57 o
  -4  -5  10       11.09        7.66      3.61 o
  -3  -5  10        2.98        0.32      3.38 o
  -2  -5  10       53.69       42.10      5.74 o
  -1  -5  10       23.05       21.21      2.94 o
   0  -5  10      118.17      126.57      5.17 o
   1  -5  10      233.90      271.78      7.42 o
   2  -5  10      246.07      276.54      7.66 o
   3  -5  10       24.53       26.89      3.12 o
   4  -5  10        5.13        6.75      3.00 o
   5  -5  10       12.73       10.90      4.78 o
  -7  -4  10        6.84        9.71      4.49 o
  -6  -4  10        4.60        2.53      4.04 o
  -5  -4  10      338.62      324.36     17.22 o
  -4  -4  10      328.67      322.41     18.82 o
  -3  -4  10      263.44      269.90      7.30 o
  -2  -4  10      763.97      778.97     17.16 o
  -1  -4  10      858.40      882.96     18.22 o
   0  -4  10      800.70      823.98     17.30 o
   1  -4  10      187.73      175.52      5.58 o
   2  -4  10        3.04        1.83      2.51 o
   3  -4  10       20.88       20.01      2.82 o
   4  -4  10       72.41       63.96      3.93 o
   5  -4  10       94.38       97.05      5.63 o
   6  -4  10       12.78       11.19      4.17 o
  -7  -3  10      225.25      251.99     14.03 o
  -6  -3  10      314.39      320.57     14.03 o
  -5  -3  10      361.41      359.48     16.59 o
  -4  -3  10      468.13      479.02     14.20 o
  -3  -3  10      487.27      441.54     10.12 o
  -2  -3  10        6.18        0.83      2.14 o
  -1  -3  10       20.14       21.02      2.71 o
   0  -3  10        2.24        2.20      2.08 o
   1  -3  10       66.98       78.73      3.86 o
   2  -3  10      368.03      435.04      9.69 o
   3  -3  10       52.50       79.00      3.74 o
   4  -3  10       84.97       83.43      4.02 o
   5  -3  10       48.47       51.11      4.49 o
   6  -3  10        1.77        0.17      3.59 o
  -8  -2  10       54.31       50.08      7.34 o
  -7  -2  10       34.66       30.30      5.74 o
  -6  -2  10       26.28       29.66      6.06 o
  -5  -2  10      107.55      103.33      5.07 o
  -4  -2  10        1.58        0.48      2.93 o
  -3  -2  10       40.07       37.00      3.61 o
  -2  -2  10      332.11      376.56     11.16 o
  -1  -2  10      366.07      373.25      7.36 o
   0  -2  10      478.51      478.07     16.78 o
   1  -2  10     1361.07     1398.26     31.68 o
   2  -2  10     2187.51     2112.48     42.57 o
   3  -2  10      302.00      250.66     11.72 o
   4  -2  10        2.22        4.72      2.31 o
   5  -2  10      128.33      125.21      6.40 o
   6  -2  10      413.88      395.82     11.96 o
   7  -2  10      356.34      377.29     12.29 o
  -8  -1  10        3.49        2.23      5.42 o
  -7  -1  10       55.37       62.52      7.02 o
  -6  -1  10      101.26      101.69      6.06 o
  -5  -1  10      497.23      477.64     21.85 o
  -4  -1  10     1406.75     1367.53     38.44 o
  -3  -1  10     1471.06     1450.89     34.59 o
  -2  -1  10      600.16      544.89     14.66 o
  -1  -1  10        7.56        0.96      2.26 o
   0  -1  10       58.58       54.31      3.12 o
   1  -1  10       40.90       33.07      2.38 o
   2  -1  10      229.38      226.33     12.07 o
   3  -1  10       12.60       23.90      2.31 o
   4  -1  10      746.13      785.65     19.25 o
   5  -1  10      156.96      137.35      6.30 o
   6  -1  10        2.30        5.98      3.13 o
   7  -1  10       16.64       18.41      3.68 o
  -8   0  10      257.10      247.20     13.72 o
  -7   0  10      206.43      235.64      9.89 o
  -6   0  10      319.07      324.57     10.49 o
  -5   0  10      134.19      139.98      6.09 o
  -4   0  10      257.55      253.67     14.03 o
  -3   0  10       83.00       68.75      4.51 o
  -2   0  10       21.15       13.41      2.59 o
  -1   0  10        1.87        8.09      2.13 o
   0   0  10      397.13      398.65     15.70 o
   1   0  10      768.02      686.94     25.53 o
   2   0  10      603.57      580.04     15.68 o
   3   0  10      913.49      883.51     20.08 o
   4   0  10      593.64      515.14     20.25 o
   5   0  10       67.42       74.65      4.29 o
   6   0  10       15.33       10.35      2.99 o
   7   0  10      253.12      255.18      9.12 o
   8   0  10      337.00      334.69     13.08 o
  -8   1  10      245.93      267.62     14.03 o
  -7   1  10       31.72       31.78      4.06 o
  -6   1  10       76.92       69.79      7.18 o
  -5   1  10      927.26      890.73     23.22 o
  -4   1  10     1109.46     1029.28     26.03 o
  -3   1  10      505.54      497.70     12.40 o
  -2   1  10      739.52      730.28     19.50 o
  -1   1  10     1346.05     1218.71     29.42 o
   0   1  10     1730.37     1749.75     39.89 o
   1   1  10       90.69       94.52      3.17 o
   2   1  10        0.17        0.12      1.45 o
   3   1  10       64.45       67.74      4.31 o
   4   1  10       71.81       52.47      4.15 o
   5   1  10       21.57       18.48      3.51 o
   6   1  10        3.68        0.85      2.60 o
   7   1  10       75.99       76.10      3.97 o
   8   1  10       46.20       43.79      4.06 o
  -8   2  10        1.18        0.32      3.61 o
  -7   2  10      222.39      253.04      9.02 o
  -6   2  10      688.14      704.52     18.70 o
  -5   2  10     2350.31     2235.92     54.43 o
  -4   2  10     1569.51     1558.57     37.42 o
  -3   2  10      119.97      123.71      5.52 o
  -2   2  10       38.80       37.03      3.51 o
  -1   2  10      222.32      181.91      4.66 o
   0   2  10       69.75       75.53      3.18 o
   1   2  10       21.05       22.87      1.58 o
   2   2  10      264.05      227.35      6.95 o
   3   2  10     1351.11     1347.79     46.12 o
   4   2  10      340.22      369.10     14.75 o
   5   2  10      436.25      429.56     14.35 o
   6   2  10      150.02      161.31      7.77 o
   7   2  10        7.88        7.80      2.39 o
   8   2  10       58.60       58.54      4.06 o
  -8   3  10        4.92        0.64      3.61 o
  -7   3  10       67.23       70.49      4.85 o
  -6   3  10       53.99       52.06      4.17 o
  -5   3  10       16.65       18.48      3.04 o
  -4   3  10      133.64      113.83      5.17 o
  -3   3  10      564.85      510.08     12.18 o
  -2   3  10      730.17      748.82     21.53 o
  -1   3  10     1451.60     1426.82     38.67 o
   0   3  10     3704.14     3608.64     78.59 o
   1   3  10     3090.32     3012.43     66.80 o
   2   3  10     1638.89     1725.07     32.03 o
   3   3  10       73.81       69.77      2.46 o
   4   3  10      173.58      185.18      4.63 o
   5   3  10      172.28      170.40      3.84 o
   6   3  10      408.80      453.04     13.26 o
   7   3  10       18.55       21.50      2.32 o
   8   3  10        0.90        0.40      2.46 o
   9   3  10        0.66        4.15      5.74 o
  -8   4  10        3.08        1.08      3.72 o
  -7   4  10        2.95        5.57      3.26 o
  -6   4  10      374.57      369.68     11.05 o
  -5   4  10     1208.11     1167.89     40.83 o
  -4   4  10      299.33      326.18      9.47 o
  -3   4  10      760.59      815.16     21.65 o
  -2   4  10     1146.66     1051.49     21.35 o
  -1   4  10     1002.29      837.01     15.28 o
   0   4  10      198.10      217.54     16.27 o
   1   4  10      223.59      257.09     15.95 o
   2   4  10        1.06        0.32      2.23 o
   3   4  10       15.52       15.63      3.19 o
   4   4  10       24.90       24.56      3.19 o
   5   4  10      190.39      198.21      6.53 o
   6   4  10       26.91       28.81      3.36 o
   7   4  10      181.00      199.32      7.33 o
   8   4  10        0.24        0.33      3.26 o
   9   4  10      122.05      107.81      8.61 o
  -8   5  10      260.34      276.55      9.92 o
  -7   5  10      497.34      505.59     15.79 o
  -6   5  10      255.93      234.25      8.23 o
  -5   5  10       51.71       49.46      3.81 o
  -4   5  10      188.22      194.44      6.57 o
  -3   5  10        1.05        2.82      1.45 o
  -2   5  10      145.61      139.38      4.89 o
  -1   5  10     1333.50     1478.12     53.91 o
   0   5  10     2952.31     2976.02     81.02 o
   1   5  10     2006.72     2006.02     78.79 o
   2   5  10     1956.45     1953.07     61.56 o
   3   5  10     1750.80     1723.57     36.14 o
   4   5  10      447.26      474.29     12.97 o
   5   5  10        6.96        7.10      2.45 o
   6   5  10       44.30       43.81      3.96 o
   7   5  10      118.34      131.32      4.76 o
   8   5  10      352.19      381.39     11.27 o
   9   5  10      439.66      484.20     20.41 o
  -8   6  10      158.12      164.45      7.66 o
  -7   6  10        5.39        8.84      3.49 o
  -6   6  10      201.57      200.43      7.10 o
  -5   6  10       29.14       32.93      3.83 o
  -4   6  10      141.98      148.98      4.66 o
  -3   6  10      226.44      240.97      5.01 o
  -2   6  10     1411.33     1440.34     33.67 o
  -1   6  10     5003.99     4811.23    105.60 o
   0   6  10     1348.23     1312.89     47.53 o
   1   6  10      331.44      311.56      6.98 o
   2   6  10       38.83       47.84      2.76 o
   3   6  10      723.03      757.85     16.75 o
   4   6  10      855.81      889.73     17.78 o
   5   6  10       41.00       38.97      2.62 o
   6   6  10      196.74      205.98      5.64 o
   7   6  10      249.36      270.83      7.11 o
   8   6  10        4.29        5.57      3.26 o
   9   6  10       10.18       12.12      5.42 o
  -8   7  10      378.65      388.52     19.78 o
  -7   7  10     1194.49     1171.52     29.43 o
  -6   7  10     1327.44     1303.49     33.60 o
  -5   7  10      745.04      721.14     20.41 o
  -4   7  10      291.06      294.67      6.81 o
  -3   7  10       81.47       67.31      3.13 o
  -2   7  10      133.72      136.85      4.29 o
  -1   7  10       20.30       18.95      2.51 o
   0   7  10      150.74      181.15      6.32 o
   1   7  10     2116.04     2077.58     45.05 o
   2   7  10     1915.94     1831.78     43.92 o
   3   7  10     1432.18     1348.29     27.06 o
   4   7  10     1652.24     1554.48     34.96 o
   5   7  10      814.90      802.77     19.50 o
   6   7  10       67.05       69.19      3.43 o
   7   7  10        0.22        0.32      2.19 o
   8   7  10      247.49      256.69      6.80 o
   9   7  10      574.13      597.44     23.29 o
  -8   8  10      260.85      239.14      9.46 o
  -7   8  10      153.40      153.41      6.76 o
  -6   8  10        2.21        0.00      2.76 o
  -5   8  10       16.44       17.47      2.39 o
  -4   8  10       44.30       40.92      2.02 o
  -3   8  10       47.79       43.28      4.31 o
  -2   8  10     1608.17     1631.33     30.21 o
  -1   8  10      906.91      879.65     15.89 o
   0   8  10      728.14      586.86     14.75 o
   1   8  10     1494.37     1455.11     34.73 o
   2   8  10      779.71      763.94     22.01 o
   3   8  10      522.25      478.60     22.33 o
   4   8  10      225.28      221.26      7.10 o
   5   8  10      430.69      426.96     12.07 o
   6   8  10        3.31        0.00      2.81 o
   7   8  10       56.92       57.12      5.26 o
   8   8  10       80.86       76.09      4.96 o
   9   8  10        5.30        1.59      5.42 o
  -7   9  10      133.29      115.34      6.17 o
  -6   9  10      471.20      458.71     12.62 o
  -5   9  10      727.76      725.84     19.51 o
  -4   9  10     1939.59     1962.16     32.46 o
  -3   9  10     1243.45     1273.48     28.27 o
  -2   9  10      837.15      857.06     16.67 o
  -1   9  10      102.99       98.57      3.83 o
   0   9  10       49.92       38.51      2.91 o
   1   9  10       19.10       14.39      2.68 o
   2   9  10       47.36       40.19      2.95 o
   3   9  10      491.37      448.63     10.03 o
   4   9  10      423.25      408.31     12.76 o
   5   9  10      802.57      787.83     20.30 o
   6   9  10      568.14      551.66     13.30 o
   7   9  10      102.91      105.95      7.50 o
   8   9  10       17.54       13.89      5.90 o
   9   9  10        0.85        0.32      5.42 o
  -7  10  10       79.98       84.18      5.40 o
  -6  10  10       76.63       68.18      5.42 o
  -5  10  10      265.45      236.07      6.65 o
  -4  10  10      192.44      179.69      6.65 o
  -3  10  10      132.34      127.12      5.95 o
  -2  10  10     1104.09     1040.46     18.76 o
  -1  10  10      126.22      121.17      5.20 o
   0  10  10      366.77      400.71     10.82 o
   1  10  10     2041.93     1926.44     47.37 o
   2  10  10     1846.51     1730.23     36.99 o
   3  10  10      219.01      217.88      6.32 o
   4  10  10       76.23       83.58      7.66 o
   5  10  10      442.39      428.05     13.88 o
   6  10  10       72.39       66.83      4.06 o
   7  10  10      792.53      790.95     19.39 o
   8  10  10      429.49      450.68     15.31 o
   9  10  10       15.40       15.31      5.74 o
  -7  11  10       66.57       73.21      4.83 o
  -6  11  10       47.48       42.64      3.66 o
  -5  11  10      155.27      145.60      6.98 o
  -4  11  10     1070.63     1054.07     25.23 o
  -3  11  10     2705.74     2770.70     60.59 o
  -2  11  10     2756.61     2895.81     67.12 o
  -1  11  10      757.01      774.48     24.24 o
   0  11  10      594.85      554.82     13.75 o
   1  11  10       25.64       24.48      3.33 o
   2  11  10      585.34      531.48     10.68 o
   3  11  10       69.47       71.07      4.00 o
   4  11  10       90.42       74.81      3.43 o
   5  11  10      195.00      172.89      7.33 o
   6  11  10      233.51      207.18      9.25 o
   7  11  10      241.16      260.92     12.76 o
   8  11  10      263.06      243.70     12.12 o
  -6  12  10       36.15       41.89      3.09 o
  -5  12  10        6.39        5.52      3.59 o
  -4  12  10       18.36       26.48      3.81 o
  -3  12  10        3.30        5.65      3.06 o
  -2  12  10       84.84      100.48      7.66 o
  -1  12  10       58.54       45.93      5.42 o
   0  12  10      543.38      528.07     12.50 o
   1  12  10      631.60      611.89     13.50 o
   2  12  10      221.63      220.22      5.76 o
   3  12  10      512.77      480.83     10.31 o
   4  12  10     1040.08     1013.61     19.76 o
   5  12  10      388.51      373.01     10.03 o
   6  12  10       85.01       74.00      7.02 o
   7  12  10        2.56        2.55      5.42 o
   8  12  10       14.62       13.40      5.74 o
  -6  13  10      100.67      102.08     11.16 o
  -5  13  10       38.85       42.81      4.72 o
  -4  13  10       97.52      103.90      6.86 o
  -3  13  10      715.30      729.62     17.93 o
  -2  13  10      641.01      650.07     23.29 o
  -1  13  10     1077.72     1092.16     38.28 o
   0  13  10     1274.39     1251.01     43.38 o
   1  13  10      744.65      680.72     14.19 o
   2  13  10      228.96      205.25      7.66 o
   3  13  10      100.15      108.27      5.40 o
   4  13  10        5.56        3.35      3.16 o
   5  13  10       78.44       73.61      4.62 o
   6  13  10       27.35       24.24      5.74 o
   7  13  10        0.08        1.91      5.42 o
   8  13  10       34.24       40.83      7.34 o
  -5  14  10      403.07      411.37     12.86 o
  -4  14  10      468.68      461.94     13.08 o
  -3  14  10       63.52       71.13      7.66 o
  -2  14  10        5.52        6.38      5.42 o
  -1  14  10        0.44        1.28      5.10 o
   0  14  10       14.89       14.99      5.74 o
   1  14  10        5.16        5.25      3.45 o
   2  14  10       68.98       74.90      4.17 o
   3  14  10      576.64      538.95     18.66 o
   4  14  10      210.00      188.17      7.33 o
   5  14  10      433.52      407.28     11.64 o
   6  14  10      739.96      712.27     24.56 o
   7  14  10      149.40      173.52     10.85 o
  -4  15  10        1.79        5.33      3.83 o
  -3  15  10       18.04       21.05      6.70 o
  -2  15  10       11.92       13.08      6.06 o
  -1  15  10      752.50      784.03     29.03 o
   0  15  10     1241.12     1209.23     41.47 o
   1  15  10     1156.61     1082.21     23.10 o
   2  15  10      300.88      298.45      9.67 o
   3  15  10      158.36      165.12      6.98 o
   4  15  10      116.05      131.81      6.32 o
   5  15  10        8.31        8.60      8.61 o
   6  15  10       73.39       63.79      7.02 o
  -3  16  10      274.18      280.70     14.99 o
  -2  16  10      397.09      424.87     17.54 o
  -1  16  10      171.96      181.81     11.48 o
   0  16  10       36.46       56.46      7.34 o
   1  16  10        7.30       12.81      3.90 o
   2  16  10       17.45       19.33      3.90 o
   3  16  10        3.94        0.32      3.49 o
   4  16  10        0.18        0.15      3.72 o
   5  16  10       82.51       79.78      8.13 o
   6  16  10      169.96      156.93     10.53 o
  -2  17  10       31.10       37.64      7.34 o
  -1  17  10        3.39        1.91      6.38 o
   0  17  10      176.58      148.00     11.16 o
   1  17  10      187.84      180.67      7.49 o
   2  17  10      304.05      294.50      9.57 o
   3  17  10      563.02      574.85     15.66 o
   4  17  10      272.42      278.72      9.46 o
   5  17  10      139.34      153.31      7.44 o
   0  18  10      187.10      203.19     13.08 o
   1  18  10      198.10      255.50     14.35 o
   2  18  10      171.73      199.12      8.54 o
  -3  -7  11        2.79        1.91      5.74 o
  -2  -7  11      162.90      183.08      7.99 o
  -1  -7  11      316.97      355.39     22.17 o
   0  -7  11      146.12      148.42      7.31 o
   1  -7  11      153.20      153.90      7.66 o
  -4  -6  11      118.70      112.60      8.93 o
  -3  -6  11       78.73       82.93      8.29 o
  -2  -6  11      214.31      208.75      8.23 o
  -1  -6  11      128.97      101.82      9.89 o
   0  -6  11       43.63       39.91      7.02 o
   1  -6  11       31.77       50.55     10.37 o
   2  -6  11       20.13       31.19      4.49 o
   3  -6  11       24.69       33.86      6.22 o
  -5  -5  11        5.43        0.96      3.83 o
  -4  -5  11       44.30       34.80      4.47 o
  -3  -5  11        0.02        0.96      5.42 o
  -2  -5  11       22.53       27.11      6.06 o
  -1  -5  11        1.52        3.46      3.35 o
   0  -5  11      183.21      200.34      6.85 o
   1  -5  11      430.22      435.73     10.61 o
   2  -5  11      531.44      539.62     12.46 o
   3  -5  11      305.21      316.30      8.84 o
   4  -5  11       49.23       37.01      4.59 o
  -6  -4  11        0.23        4.83      5.10 o
  -5  -4  11      215.78      212.95      8.68 o
  -4  -4  11      282.31      278.12     10.05 o
  -3  -4  11      426.94      419.88     15.79 o
  -2  -4  11      530.01      529.05     21.37 o
  -1  -4  11      621.39      610.10     13.49 o
   0  -4  11      177.42      152.86      5.46 o
   1  -4  11       33.97       38.36      3.19 o
   2  -4  11       78.98       92.72      4.54 o
   3  -4  11       18.39       14.82      2.94 o
   4  -4  11        0.08        0.15      3.59 o
   5  -4  11        0.08        0.17      3.81 o
  -7  -3  11       16.84        9.54      4.44 o
  -6  -3  11        9.63        7.26      4.36 o
  -5  -3  11       16.21        2.18      3.81 o
  -4  -3  11      112.24       94.81      6.22 o
  -3  -3  11      525.00      504.23     19.04 o
  -2  -3  11       44.56       48.39      4.29 o
  -1  -3  11        1.54        2.72      2.38 o
   0  -3  11       30.25       32.31      2.88 o
   1  -3  11      113.52      123.97      4.72 o
   2  -3  11      328.46      340.27      8.65 o
   3  -3  11      114.46      131.16      5.15 o
   4  -3  11      476.98      481.45     13.87 o
   5  -3  11      187.30      187.95     12.12 o
   6  -3  11       12.48       11.49      4.04 o
  -7  -2  11      214.55      228.38     12.44 o
  -6  -2  11      105.32      103.67      9.57 o
  -5  -2  11       11.69       10.87      4.31 o
  -4  -2  11       39.76       43.07      4.29 o
  -3  -2  11     1058.41      986.02     24.45 o
  -2  -2  11     1053.83      988.66     24.68 o
  -1  -2  11      360.75      373.08      8.96 o
   0  -2  11      247.96      247.62      6.68 o
   1  -2  11      750.25      738.43     25.34 o
   2  -2  11      438.15      452.96     13.76 o
   3  -2  11      165.23      161.95      5.27 o
   4  -2  11       60.78       43.14      4.04 o
   5  -2  11        0.08        0.30      3.36 o
   6  -2  11        0.38        0.00      3.45 o
  -7  -1  11       12.38       10.85      5.74 o
  -6  -1  11        2.32        1.44      3.38 o
  -5  -1  11       22.81       21.53      3.61 o
  -4  -1  11      784.78      764.12     33.33 o
  -3  -1  11      844.21      784.02     21.53 o
  -2  -1  11      164.16      154.66      6.20 o
  -1  -1  11      180.60      173.62      6.34 o
   0  -1  11      107.72       90.19      3.68 o
   1  -1  11       18.85       19.81      2.31 o
   2  -1  11      316.86      325.09     11.82 o
   3  -1  11      100.57       95.37      5.04 o
   4  -1  11      678.96      710.57     18.83 o
   5  -1  11      449.06      492.17     19.94 o
   6  -1  11      266.73      257.56     10.37 o
   7  -1  11        9.70       10.07      3.76 o
  -8   0  11       41.68       44.34      7.34 o
  -7   0  11        3.47        4.48      4.63 o
  -6   0  11       24.58       28.30      4.06 o
  -5   0  11       81.22       79.36      4.74 o
  -4   0  11        0.25        0.00      2.71 o
  -3   0  11        6.69        2.48      2.59 o
  -2   0  11      128.88      129.17      5.64 o
  -1   0  11     1030.48      992.49     26.96 o
   0   0  11     1202.06     1277.63     47.47 o
   1   0  11      958.90      982.97     26.21 o
   2   0  11      924.26      979.69     24.71 o
   3   0  11      482.81      470.75     14.19 o
   4   0  11      163.47      131.72      7.81 o
   5   0  11      139.72      124.39      6.04 o
   6   0  11        6.29        6.10      3.22 o
   7   0  11       16.72        5.85      3.36 o
  -8   1  11      355.39      410.20     18.50 o
  -7   1  11      169.88      176.84      7.78 o
  -6   1  11       37.31       31.27      5.42 o
  -5   1  11      209.61      222.89      8.45 o
  -4   1  11      362.42      346.05     10.49 o
  -3   1  11      424.80      386.26     11.84 o
  -2   1  11      571.01      527.23     13.64 o
  -1   1  11      571.06      568.40     12.09 o
   0   1  11     1075.60      984.36     23.99 o
   1   1  11      210.46      182.07      5.20 o
   2   1  11       22.69       20.33      2.68 o
   3   1  11       33.17       41.98      3.83 o
   4   1  11       48.52       35.86      5.90 o
   5   1  11      109.13      124.42      5.36 o
   6   1  11      137.69      151.52      6.35 o
   7   1  11      425.84      460.54     28.03 o
   8   1  11      179.67      185.18     11.00 o
  -8   2  11        3.68        7.50      4.06 o
  -7   2  11       23.75       23.13      4.06 o
  -6   2  11       67.93       66.40      4.74 o
  -5   2  11      281.71      260.42      8.68 o
  -4   2  11      173.26      147.24      5.97 o
  -3   2  11      131.55      132.08      4.95 o
  -2   2  11       55.89       56.88      3.49 o
  -1   2  11       13.38       18.86      1.94 o
   0   2  11      139.68      178.18      8.10 o
   1   2  11      178.19      231.19     10.69 o
   2   2  11      767.15      790.06     24.29 o
   3   2  11      519.58      548.65     17.07 o
   4   2  11      840.64      810.68     21.37 o
   5   2  11      796.95      685.81     18.49 o
   6   2  11      194.97      178.28      5.53 o
   7   2  11       94.77      108.26      4.49 o
   8   2  11        2.66        4.88      2.95 o
  -8   3  11      260.23      267.50      9.92 o
  -7   3  11      679.65      687.29     19.17 o
  -6   3  11      403.53      401.23     12.18 o
  -5   3  11        5.60        4.63      4.63 o
  -4   3  11      161.89      162.69      6.20 o
  -3   3  11      864.47      867.44     23.34 o
  -2   3  11      315.47      276.96      7.88 o
  -1   3  11     1321.13     1293.90     41.31 o
   0   3  11     1830.98     1758.60     58.14 o
   1   3  11      764.72      687.67     17.96 o
   2   3  11      495.23      519.39     11.60 o
   3   3  11        3.23        4.22      1.25 o
   4   3  11      155.87      153.42      5.44 o
   5   3  11       86.84       72.42      9.41 o
   6   3  11      191.11      193.29     12.03 o
   7   3  11      153.46      152.75      6.98 o
   8   3  11      118.86      120.25      9.57 o
  -8   4  11      110.41      111.19      6.54 o
  -7   4  11        0.11        2.50      3.49 o
  -6   4  11      298.75      290.40     10.53 o
  -5   4  11      866.01      825.50     21.42 o
  -4   4  11      481.39      462.35     12.52 o
  -3   4  11      451.41      462.57     11.50 o
  -2   4  11       90.15       80.19      3.28 o
  -1   4  11      387.24      375.81     11.41 o
   0   4  11       29.28       27.93      4.78 o
   1   4  11      146.36      126.31      3.83 o
   2   4  11       56.80       69.86      3.83 o
   3   4  11      420.00      437.31     15.63 o
   4   4  11     1501.22     1577.96     53.27 o
   5   4  11      612.50      637.64     16.57 o
   6   4  11      417.06      447.49     19.78 o
   7   4  11      231.06      240.33     11.96 o
   8   4  11        1.18        0.77      3.49 o
  -8   5  11        4.97        0.15      3.81 o
  -7   5  11        0.68        0.82      3.49 o
  -6   5  11       80.26       72.72      4.72 o
  -5   5  11      324.76      322.56      9.58 o
  -4   5  11       39.82       39.85      4.63 o
  -3   5  11        6.35        6.24      1.99 o
  -2   5  11      224.72      192.98      7.14 o
  -1   5  11     1607.77     1514.16     45.29 o
   0   5  11      716.46      647.83     30.94 o
   1   5  11     1177.44     1124.06     28.71 o
   2   5  11     1829.61     1767.11     62.20 o
   3   5  11     1609.62     1695.02     59.01 o
   4   5  11      962.36      981.01     25.04 o
   5   5  11        0.26        0.68      2.53 o
   6   5  11        0.57        0.50      2.81 o
   7   5  11       65.27       58.20      4.39 o
   8   5  11      126.42      147.74      7.10 o
  -8   6  11      273.57      295.65     15.15 o
  -7   6  11      365.06      385.29     11.84 o
  -6   6  11        2.01        0.69      2.91 o
  -5   6  11      355.78      347.78     15.47 o
  -4   6  11      433.34      454.70     11.39 o
  -3   6  11      164.81      146.28      4.02 o
  -2   6  11     1143.32     1137.14     38.60 o
  -1   6  11     1645.32     1744.78     60.92 o
   0   6  11      208.71      197.76      6.38 o
   1   6  11      316.95      301.11     14.35 o
   2   6  11       21.88       39.52      3.99 o
   3   6  11        1.85        3.34      2.06 o
   4   6  11       43.84       36.59      4.94 o
   5   6  11        6.07        8.61      2.53 o
   6   6  11      453.54      478.62     12.74 o
   7   6  11      444.46      472.35     10.36 o
   8   6  11       57.65       62.96      4.62 o
  -8   7  11       14.33       14.35      4.04 o
  -7   7  11      105.51      108.78      6.08 o
  -6   7  11       90.53       95.45      7.81 o
  -5   7  11       53.19       58.84      7.34 o
  -4   7  11        9.61       12.37      2.01 o
  -3   7  11       69.51       80.68      2.62 o
  -2   7  11        0.37        1.50      1.82 o
  -1   7  11       68.42       70.76      3.19 o
   0   7  11      238.62      274.48      7.99 o
   1   7  11      622.83      699.52     16.58 o
   2   7  11     1199.84     1220.54     26.48 o
   3   7  11     4196.52     4109.33    131.42 o
   4   7  11     2346.91     2382.09     71.45 o
   5   7  11      862.06      869.72     19.62 o
   6   7  11      186.09      186.00      6.98 o
   7   7  11       53.28       50.73      7.50 o
   8   7  11      204.72      202.28      8.45 o
  -7   8  11      432.08      419.42     12.73 o
  -6   8  11      196.00      224.76      7.76 o
  -5   8  11       28.78       34.28      6.70 o
  -4   8  11       15.70       18.33      1.62 o
  -3   8  11      564.64      582.78     14.54 o
  -2   8  11     3125.23     3255.20     58.08 o
  -1   8  11      891.26      925.24     18.52 o
   0   8  11       82.99       90.65      3.51 o
   1   8  11       73.59       71.45      4.78 o
   2   8  11      982.24      931.40     33.81 o
   3   8  11      496.19      452.30     14.35 o
   4   8  11      303.60      299.52      8.56 o
   5   8  11        9.75        6.90      3.19 o
   6   8  11      168.96      166.21      6.63 o
   7   8  11        3.60        2.55      3.26 o
   8   8  11       31.79       31.34      4.17 o
  -7   9  11       24.26       19.59      3.68 o
  -6   9  11       65.24       70.41      4.59 o
  -5   9  11      361.79      357.16      8.46 o
  -4   9  11      291.87      292.00      9.41 o
  -3   9  11      427.82      412.55     11.61 o
  -2   9  11      278.57      282.66      7.66 o
  -1   9  11       31.35       32.92      2.53 o
   0   9  11       44.07       49.55      3.36 o
   1   9  11        7.94       10.33      2.36 o
   2   9  11      366.25      354.38     12.12 o
   3   9  11      656.42      558.10     15.56 o
   4   9  11     1670.74     1665.99     36.87 o
   5   9  11     2377.82     2309.16     47.70 o
   6   9  11      450.85      431.51     11.95 o
   7   9  11      328.30      316.11     10.14 o
   8   9  11       34.94       31.37      5.26 o
  -7  10  11       16.59       11.36      3.52 o
  -6  10  11      399.70      389.02     11.80 o
  -5  10  11      519.41      555.10     14.31 o
  -4  10  11      534.58      551.00     14.76 o
  -3  10  11      314.53      331.02      9.13 o
  -2  10  11      450.28      444.66     19.70 o
  -1  10  11       21.16       23.53      3.19 o
   0  10  11     1244.45     1229.19     33.49 o
   1  10  11     1741.42     1606.85     34.96 o
   2  10  11     1573.03     1376.15     32.25 o
   3  10  11      219.99      207.14      6.70 o
   4  10  11      144.76      155.20      6.17 o
   5  10  11      172.40      150.62      6.98 o
   6  10  11      140.74      129.15      6.43 o
   7  10  11      154.57      156.18      6.98 o
   8  10  11       50.39       60.33      5.58 o
  -6  11  11       50.62       43.55      3.51 o
  -5  11  11       45.18       37.62      3.94 o
  -4  11  11      527.55      537.96     14.66 o
  -3  11  11     1354.58     1313.64     31.99 o
  -2  11  11      577.75      604.95     11.47 o
  -1  11  11      515.77      506.16     20.10 o
   0  11  11      438.81      439.20     22.33 o
   1  11  11        0.10        2.73      2.59 o
   2  11  11        1.37        4.16      2.27 o
   3  11  11        8.82        6.06      2.39 o
   4  11  11      102.17       81.34      4.74 o
   5  11  11      176.52      150.37      7.34 o
   6  11  11      607.21      600.55     31.26 o
   7  11  11     1096.80     1029.19     26.47 o
   8  11  11      676.11      646.88     23.29 o
  -6  12  11        3.16        2.23      5.10 o
  -5  12  11      225.66      226.02      8.35 o
  -4  12  11      277.98      265.70      9.13 o
  -3  12  11      196.28      181.17      7.40 o
  -2  12  11      214.65      192.98      9.89 o
  -1  12  11      144.40      139.74      7.18 o
   0  12  11      535.14      539.06     14.20 o
   1  12  11     1369.68     1297.87     27.97 o
   2  12  11     1935.22     1836.50     33.33 o
   3  12  11      735.71      699.34     14.02 o
   4  12  11      362.41      359.77      9.92 o
   5  12  11       12.81       14.37      3.61 o
   6  12  11        2.95        2.03      3.49 o
   7  12  11        0.12        0.00      5.10 o
   8  12  11        0.64        0.00      5.74 o
  -5  13  11      123.34      142.48      7.18 o
  -4  13  11       75.92       71.62     11.00 o
  -3  13  11      452.42      446.24     18.50 o
  -2  13  11      526.90      517.37     19.46 o
  -1  13  11      799.19      840.49     27.75 o
   0  13  11     1051.51     1167.12     36.36 o
   1  13  11      876.21      823.44     22.10 o
   2  13  11      302.01      268.34     13.06 o
   3  13  11       11.47        8.29      2.58 o
   4  13  11       49.52       49.41      3.30 o
   5  13  11        0.60        0.00      4.78 o
   6  13  11       30.37       18.82      5.74 o
   7  13  11      126.47       94.73      7.97 o
  -5  14  11      103.54      108.79      9.41 o
  -4  14  11      115.21      128.95      7.04 o
  -3  14  11       91.68       89.63      8.61 o
  -2  14  11      112.95      106.22      8.61 o
  -1  14  11      173.33      162.04      9.89 o
   0  14  11       29.87       31.26      5.74 o
   1  14  11      224.77      198.49      6.27 o
   2  14  11      310.55      301.76     10.14 o
   3  14  11      646.04      612.77     19.14 o
   4  14  11      578.50      541.89     14.03 o
   5  14  11      867.51      838.90     28.39 o
   6  14  11      341.37      313.23     14.35 o
   7  14  11       48.39       37.64      6.70 o
  -4  15  11       10.52       12.12      7.02 o
  -3  15  11       31.63       33.81      7.02 o
  -2  15  11       30.86       32.22      6.70 o
  -1  15  11      363.28      365.54     15.31 o
   0  15  11     1311.54     1258.03     40.83 o
   1  15  11     1329.53     1316.96     32.91 o
   2  15  11      441.07      421.15     10.92 o
   3  15  11      287.51      274.33      9.24 o
   4  15  11      106.25      105.34      7.50 o
   5  15  11        0.01        1.55      3.72 o
   6  15  11       80.70       79.42      7.97 o
  -3  16  11      141.16      195.21     12.76 o
  -2  16  11       38.86       43.06      7.66 o
  -1  16  11       37.61       28.71      6.70 o
   0  16  11        8.68        0.64      6.06 o
   1  16  11       79.94       68.32      5.27 o
   2  16  11       10.48       16.53      4.04 o
   3  16  11      167.81      162.33     14.83 o
   4  16  11      120.61      101.05      5.75 o
   5  16  11      515.77      488.35     17.22 o
  -2  17  11       10.32       16.27      7.34 o
  -1  17  11       32.19       38.60      7.66 o
   0  17  11      300.13      280.70     14.35 o
   1  17  11      361.02      348.81     10.99 o
   2  17  11      430.02      431.47     12.71 o
   3  17  11      402.39      389.05     12.12 o
   4  17  11      320.41      322.81     10.59 o
   1  18  11        4.45        2.00      4.21 o
   2  18  11       11.16       15.02      4.36 o
  -2  -6  12       12.55        6.83      4.78 o
  -1  -6  12        3.80        4.07      4.31 o
   0  -6  12       25.36       22.73      4.27 o
   1  -6  12       10.62       10.08      7.50 o
  -4  -5  12       28.55       27.11      6.38 o
  -3  -5  12        0.36        0.00      5.42 o
  -2  -5  12       17.31       22.02      3.94 o
  -1  -5  12       13.29       22.55      4.04 o
   0  -5  12       73.09       75.16      4.34 o
   1  -5  12      175.13      171.44      6.31 o
   2  -5  12      367.27      372.85      9.76 o
   3  -5  12      359.79      372.88     12.18 o
  -5  -4  12       28.86       37.38      5.58 o
  -4  -4  12       77.67       75.19      5.19 o
  -3  -4  12      116.53      118.02      9.25 o
  -2  -4  12      293.99      306.74      8.58 o
  -1  -4  12      136.24      124.03      5.21 o
   0  -4  12        4.23        8.75      2.88 o
   1  -4  12        9.01        3.77      2.87 o
   2  -4  12       52.92       46.37      4.41 o
   3  -4  12       41.58       46.50      4.72 o
   4  -4  12       23.79       25.06      4.36 o
  -6  -3  12        1.15        0.00      4.27 o
  -5  -3  12       55.40       61.73      5.30 o
  -4  -3  12       38.91       42.28      5.45 o
  -3  -3  12        6.39        4.17      4.31 o
  -2  -3  12        4.87        4.91      2.70 o
  -1  -3  12        7.52        8.67      2.61 o
   0  -3  12      106.47      129.02      7.26 o
   1  -3  12      339.91      394.37      9.63 o
   2  -3  12      181.29      177.80      8.29 o
   3  -3  12      183.15      184.76      9.09 o
   4  -3  12      257.22      247.33      9.36 o
   5  -3  12      214.10      219.77      8.66 o
  -6  -2  12      230.25      223.60     12.44 o
  -5  -2  12      115.43      102.87      6.54 o
  -4  -2  12       12.00       20.11      3.83 o
  -3  -2  12      258.52      260.19      9.36 o
  -2  -2  12      319.85      313.75     12.12 o
  -1  -2  12      334.61      342.73      8.34 o
   0  -2  12      540.06      524.11     11.72 o
   1  -2  12      400.03      356.50     12.23 o
   2  -2  12      150.38      130.59      6.30 o
   3  -2  12       34.51       28.61      3.72 o
   4  -2  12       30.37       26.17      3.90 o
   5  -2  12       17.10       28.52      4.13 o
  -7  -1  12        7.48       11.80      6.06 o
  -6  -1  12        8.79       11.00      4.31 o
  -5  -1  12        2.96        2.45      3.49 o
  -4  -1  12      133.90      107.83      6.86 o
  -3  -1  12        3.83        0.64      3.04 o
  -2  -1  12        1.78        1.75      2.93 o
  -1  -1  12      100.20       98.71      8.46 o
   0  -1  12       58.87       58.13      3.30 o
   1  -1  12       71.57       88.97      4.09 o
   2  -1  12       29.41       40.10      3.59 o
   3  -1  12       41.03       40.74      3.81 o
   4  -1  12      120.86      128.45      6.17 o
   5  -1  12      278.02      275.86      9.67 o
   6  -1  12      225.47      209.28     10.85 o
  -7   0  12      107.48      120.22      9.41 o
  -6   0  12      152.58      158.89      9.09 o
  -5   0  12      370.06      386.61     12.29 o
  -4   0  12      384.04      381.50     11.50 o
  -3   0  12       76.78       52.50      3.72 o
  -2   0  12      123.95      127.38      5.52 o
  -1   0  12      715.32      654.24     24.52 o
   0   0  12      855.32      783.60     19.30 o
   1   0  12     1561.71     1503.84     37.20 o
   2   0  12     1207.52     1202.70     30.44 o
   3   0  12      168.58      156.80     10.21 o
   4   0  12       26.01       28.07      3.36 o
   5   0  12        7.05        8.26      2.99 o
   6   0  12        1.57        4.30      3.51 o
   7   0  12        4.97        7.47      3.42 o
  -7   1  12       33.24       29.38      4.51 o
  -6   1  12        8.37        6.54      3.61 o
  -5   1  12        4.97        2.38      3.26 o
  -4   1  12       54.24       54.63      6.70 o
  -3   1  12       11.51        8.22      4.78 o
  -2   1  12        9.08        3.11      2.59 o
  -1   1  12        2.39        0.00      1.82 o
   0   1  12      387.64      372.32     11.28 o
   1   1  12      634.72      595.61     24.88 o
   2   1  12       37.29       31.83      2.99 o
   3   1  12        0.90        4.77      2.53 o
   4   1  12       63.84       57.42      3.68 o
   5   1  12      156.47      152.17      6.35 o
   6   1  12      141.51      170.85      6.70 o
   7   1  12      181.32      194.05     13.41 o
  -7   2  12       42.44       39.51      5.58 o
  -6   2  12       12.65       11.36      3.72 o
  -5   2  12       81.39       80.85      4.85 o
  -4   2  12      156.77      182.40      6.88 o
  -3   2  12      488.25      470.17     12.18 o
  -2   2  12      240.88      215.92      7.43 o
  -1   2  12       44.30       36.22      2.87 o
   0   2  12      747.42      669.80     22.49 o
   1   2  12     2025.20     1939.71     47.34 o
   2   2  12      778.34      754.89     19.78 o
   3   2  12      469.95      477.65     16.75 o
   4   2  12      851.60      852.69     22.22 o
   5   2  12      325.45      305.19      8.76 o
   6   2  12      138.88      112.44      5.36 o
   7   2  12        2.80        3.56      2.45 o
  -7   3  12      496.99      518.21     15.11 o
  -6   3  12      355.97      353.26     11.05 o
  -5   3  12       70.94       73.60      4.72 o
  -4   3  12        4.95        8.91      2.91 o
  -3   3  12        1.62        3.22      2.45 o
  -2   3  12        8.96        8.74      2.71 o
  -1   3  12      748.01      731.10     19.96 o
   0   3  12     1022.43     1007.20     30.35 o
   1   3  12      393.65      380.77     14.57 o
   2   3  12       42.16       31.22      1.73 o
   3   3  12      138.16      128.47      4.83 o
   4   3  12       92.18       84.53      5.74 o
   5   3  12      118.02      125.99      7.97 o
   6   3  12        1.10        0.99      3.26 o
   7   3  12      236.64      277.40      9.58 o
   8   3  12      357.97      385.64     17.54 o
  -7   4  12        1.38        2.47      3.72 o
  -6   4  12        1.33        1.32      3.26 o
  -5   4  12      187.92      179.57      7.10 o
  -4   4  12      120.21      107.08      5.17 o
  -3   4  12       16.77       24.85      2.53 o
  -2   4  12       20.24       13.70      2.30 o
  -1   4  12       12.62       11.40      1.49 o
   0   4  12       12.72       11.70      2.36 o
   1   4  12       13.84        7.66      2.87 o
   2   4  12       82.67      102.39      7.02 o
   3   4  12      866.96      936.18     32.54 o
   4   4  12     1194.61     1225.49     42.42 o
   5   4  12      959.78     1014.97     23.43 o
   6   4  12      804.21      838.97     28.23 o
   7   4  12      181.94      167.11      7.33 o
   8   4  12       71.74       71.42      5.41 o
  -7   5  12      336.61      353.93     19.14 o
  -6   5  12      988.31     1010.90     26.04 o
  -5   5  12      924.02      901.90     23.34 o
  -4   5  12      416.54      405.08     11.84 o
  -3   5  12        2.74        1.66      2.06 o
  -2   5  12      873.64      904.13     24.85 o
  -1   5  12     1228.88     1195.19     45.61 o
   0   5  12      390.58      407.97     10.85 o
   1   5  12      230.70      229.34     13.72 o
   2   5  12       25.45       16.27      2.87 o
   3   5  12      366.92      324.71     12.12 o
   4   5  12      417.83      398.13     11.16 o
   5   5  12       60.89       60.47      4.13 o
   6   5  12      124.52      130.52      7.02 o
   7   5  12        2.63        6.39      5.26 o
   8   5  12        2.12        1.59      3.61 o
  -7   6  12      385.35      366.11     13.24 o
  -6   6  12        4.93        8.67      3.22 o
  -5   6  12       34.83       36.17      6.06 o
  -4   6  12        7.52        5.96      2.36 o
  -3   6  12      135.65      122.42      5.70 o
  -2   6  12      694.71      622.95     22.01 o
  -1   6  12      966.69      945.75     29.66 o
   0   6  12      188.18      176.07     10.53 o
   1   6  12      123.72      128.23      8.93 o
   2   6  12       61.28       52.31      3.51 o
   3   6  12      164.20      179.49      6.85 o
   4   6  12      172.53      181.91      6.27 o
   5   6  12      372.37      411.43     15.63 o
   6   6  12     1274.48     1361.17     32.22 o
   7   6  12      764.38      783.43     19.61 o
   8   6  12      216.84      220.91      8.57 o
  -7   7  12        1.13        2.45      3.45 o
  -6   7  12       34.79       36.52      5.42 o
  -5   7  12      448.56      388.72     11.95 o
  -4   7  12     1250.49     1204.14     25.64 o
  -3   7  12      827.32      863.33     35.57 o
  -2   7  12       82.42       80.33      5.90 o
  -1   7  12      451.39      428.03     12.07 o
   0   7  12     1019.44      958.74     25.84 o
   1   7  12      206.73      216.46      7.40 o
   2   7  12      607.80      577.98     20.73 o
   3   7  12      975.01      967.76     29.03 o
   4   7  12      534.46      499.83     19.14 o
   5   7  12      878.09      902.05     30.94 o
   6   7  12      296.34      285.80     13.08 o
   7   7  12        0.10        0.00      5.10 o
   8   7  12        0.01        0.00      5.10 o
  -7   8  12      270.89      267.73     10.21 o
  -6   8  12      132.59      141.59      8.61 o
  -5   8  12      321.61      308.47      8.63 o
  -4   8  12      211.25      232.64      7.49 o
  -3   8  12      138.70      136.24      8.13 o
  -2   8  12     1672.87     1653.28     46.10 o
  -1   8  12     1010.79      993.66     17.91 o
   0   8  12       75.91       93.43      5.42 o
   1   8  12      509.01      526.94     19.78 o
   2   8  12      710.56      677.18     21.05 o
   3   8  12       45.25       30.62      4.15 o
   4   8  12      179.17      156.30      9.57 o
   5   8  12       25.58       28.39      4.78 o
   6   8  12      325.22      316.04      9.69 o
   7   8  12      502.25      507.91     13.98 o
   8   8  12      521.61      519.97     13.98 o
  -7   9  12       18.62       25.34      4.63 o
  -6   9  12        2.78        1.29      2.83 o
  -5   9  12        4.19        0.39      2.17 o
  -4   9  12       62.23       50.53      3.94 o
  -3   9  12       44.47       42.21      3.59 o
  -2   9  12      558.94      552.75     11.29 o
  -1   9  12      328.11      312.30      6.56 o
   0   9  12       10.13        4.86      2.68 o
   1   9  12      286.04      268.26     10.85 o
   2   9  12      657.23      677.82     25.84 o
   3   9  12      709.65      726.62     21.69 o
   4   9  12     1329.43     1292.80     41.47 o
   5   9  12      513.18      485.69     13.75 o
   6   9  12      298.88      303.07      9.24 o
   7   9  12      530.26      521.07     13.18 o
   8   9  12       92.25       89.54      5.64 o
  -6  10  12      404.50      401.11     15.79 o
  -5  10  12      734.04      721.20     27.11 o
  -4  10  12      281.71      330.49     10.85 o
  -3  10  12       64.56       58.83      4.04 o
  -2  10  12       88.60       88.46      4.46 o
  -1  10  12      166.58      165.76      8.93 o
   0  10  12      382.80      412.00     12.12 o
   1  10  12      439.50      485.62     13.30 o
   2  10  12     1043.66      992.64     30.94 o
   3  10  12      558.19      528.86     21.37 o
   4  10  12      214.63      193.53      7.21 o
   5  10  12       20.37       23.85      3.38 o
   6  10  12       20.81       19.23      6.22 o
   7  10  12       22.34       19.82      3.83 o
   8  10  12       40.08       40.02      4.62 o
  -6  11  12       67.99       70.81      7.66 o
  -5  11  12        0.61        0.32      3.36 o
  -4  11  12      220.78      234.77      8.00 o
  -3  11  12      164.12      171.25      6.53 o
  -2  11  12       27.70       25.11      3.29 o
  -1  11  12        0.42        0.15      2.68 o
   0  11  12      356.85      331.88      9.69 o
   1  11  12      138.28      156.48      7.81 o
   2  11  12       41.03       29.99      4.47 o
   3  11  12      208.27      192.83      7.02 o
   4  11  12      583.12      526.25     13.30 o
   5  11  12      468.45      456.26     14.19 o
   6  11  12     1036.90     1001.00     22.44 o
   7  11  12      947.05      905.27     21.99 o
   8  11  12      320.91      310.42     11.48 o
  -6  12  12        7.38       12.76      5.42 o
  -5  12  12      306.04      295.06     10.15 o
  -4  12  12      683.62      688.22     17.59 o
  -3  12  12      397.90      415.62     16.59 o
  -2  12  12      206.97      233.17     12.12 o
  -1  12  12        0.50        3.78      4.47 o
   0  12  12      103.40      107.44      5.74 o
   1  12  12     1153.19     1116.02     26.84 o
   2  12  12     1668.87     1602.94     36.31 o
   3  12  12      495.06      467.18     10.30 o
   4  12  12      491.58      469.44     12.85 o
   5  12  12      198.10      190.11      6.98 o
   6  12  12       46.95       43.36      5.58 o
   7  12  12       28.45       26.47      4.51 o
  -5  13  12       49.46       54.37      4.95 o
  -4  13  12       13.77        9.35      3.76 o
  -3  13  12      123.35      130.46      9.57 o
  -2  13  12       99.98       95.69      8.29 o
  -1  13  12       75.95       74.60      4.59 o
   0  13  12      167.35      180.47      7.43 o
   1  13  12      209.31      223.85      7.81 o
   2  13  12       26.36       29.63      3.83 o
   3  13  12       11.30       12.25      2.82 o
   4  13  12        8.51        9.09      3.38 o
   5  13  12      139.94      121.51      6.53 o
   6  13  12      286.27      258.74      8.79 o
   7  13  12      377.94      358.21     15.63 o
  -4  14  12        5.96        0.00      6.06 o
  -3  14  12      258.36      226.79     12.12 o
  -2  14  12      516.99      501.11     20.10 o
  -1  14  12      466.87      461.23     19.14 o
   0  14  12        3.59        7.97      5.42 o
   1  14  12      396.59      348.96     17.22 o
   2  14  12      240.12      239.78     12.28 o
   3  14  12      439.53      432.55     12.17 o
   4  14  12      896.83      885.79     21.65 o
   5  14  12      546.89      496.32     18.82 o
   6  14  12      274.41      254.54     12.44 o
  -4  15  12      145.62      155.34     11.48 o
  -3  15  12        2.63        1.59      6.06 o
  -2  15  12       16.03       21.69      6.38 o
  -1  15  12      286.45      282.61     14.67 o
   0  15  12      745.62      712.27     26.47 o
   1  15  12      412.07      415.94     15.63 o
   2  15  12      217.28      226.34      8.89 o
   3  15  12      105.19       97.75      6.70 o
   4  15  12       17.18       19.97      4.31 o
   5  15  12        4.34        9.25      5.74 o
   6  15  12        2.82        7.34      5.74 o
  -3  16  12        0.18        8.61      6.70 o
  -2  16  12        9.56        7.02      6.70 o
  -1  16  12       93.27       85.17      8.93 o
   0  16  12      143.87      124.08      9.57 o
   1  16  12      279.28      259.96     12.44 o
   2  16  12        3.11        3.27      3.94 o
   3  16  12       97.64       80.90      5.40 o
   4  16  12      406.94      392.23     11.72 o
   5  16  12     1005.79      961.97     23.45 o
  -1  17  12       52.03       60.92      8.29 o
   0  17  12      564.18      585.63     22.97 o
   1  17  12      466.41      511.31     20.10 o
   2  17  12      131.93      144.88      7.31 o
   3  17  12      174.10      180.14      7.86 o
   4  17  12      331.95      326.15     13.88 o
  -2  -5  13       40.22       49.48      4.95 o
  -1  -5  13       47.41       47.91      4.95 o
   0  -5  13       87.55       88.61      4.78 o
  -3  -4  13       28.89       34.13      6.70 o
  -2  -4  13       56.34       37.87      3.62 o
  -1  -4  13        4.03        1.47      3.06 o
   0  -4  13       20.17       12.12      4.06 o
   1  -4  13        3.80        2.63      3.94 o
   2  -4  13       22.97       22.31      4.39 o
  -4  -3  13       81.34       89.16      5.86 o
  -3  -3  13       26.21       30.92      4.29 o
  -2  -3  13      158.72      165.22      5.82 o
  -1  -3  13       57.52       46.15      3.61 o
   0  -3  13       49.56       46.91      4.39 o
   1  -3  13       89.34      102.15      8.29 o
   2  -3  13      429.94      459.56     13.76 o
   3  -3  13      266.47      274.51      9.81 o
   4  -3  13      138.71      155.32      7.43 o
  -5  -2  13       23.43       25.75      4.39 o
  -4  -2  13        5.45       10.86      4.94 o
  -3  -2  13       14.83       11.19      4.63 o
  -2  -2  13       30.79       31.62      3.12 o
  -1  -2  13       19.02       18.49      2.87 o
   0  -2  13        5.43        3.74      3.26 o
   1  -2  13        5.51        5.45      3.49 o
   2  -2  13      153.12      117.92      6.08 o
   3  -2  13       32.68       19.30      3.81 o
   4  -2  13       11.60       16.78      3.90 o
  -6  -1  13       11.30        7.20      6.70 o
  -5  -1  13       26.22       43.36      7.34 o
  -4  -1  13        4.91       10.51      6.70 o
  -3  -1  13       22.75       29.56      3.81 o
  -2  -1  13       62.52       73.37      3.72 o
  -1  -1  13      127.89      126.52      8.29 o
   0  -1  13      129.49      110.40      5.75 o
   1  -1  13      117.71      111.96      5.49 o
   2  -1  13      195.49      217.57      8.11 o
   3  -1  13      133.04      160.30      6.85 o
   4  -1  13      351.69      379.58     18.98 o
   5  -1  13      200.36      203.70     18.66 o
  -6   0  13      257.86      302.35     11.05 o
  -5   0  13      636.26      676.61     18.15 o
  -4   0  13      488.01      464.56     13.64 o
  -3   0  13       30.29       19.06      3.72 o
  -2   0  13       46.76       53.06      4.04 o
  -1   0  13       29.77       38.78      3.59 o
   0   0  13      130.28      121.04      5.85 o
   1   0  13      626.38      593.61     29.19 o
   2   0  13      297.72      261.78     11.80 o
   3   0  13       69.62       55.26      3.99 o
   4   0  13       18.84       11.94      3.22 o
   5   0  13       30.57       32.67      3.99 o
   6   0  13       19.94       14.58      3.66 o
  -6   1  13       37.37       31.16      4.39 o
  -5   1  13        2.78        1.48      3.49 o
  -4   1  13      158.07      148.17      6.53 o
  -3   1  13        5.88       11.01      3.04 o
  -2   1  13      147.17      151.35      6.53 o
  -1   1  13      316.19      329.65     14.83 o
   0   1  13        6.56        8.19      2.68 o
   1   1  13       37.75       36.28      3.29 o
   2   1  13       82.10       73.83      4.27 o
   3   1  13      108.79      114.92      7.18 o
   4   1  13      332.68      372.52     12.44 o
   5   1  13      487.34      519.95     14.35 o
   6   1  13      197.35      233.01      8.49 o
  -7   2  13        4.90        3.19      4.06 o
  -6   2  13      122.48      119.76      6.65 o
  -5   2  13      238.89      259.07      9.36 o
  -4   2  13      208.51      220.15      7.88 o
  -3   2  13      683.34      660.64     18.61 o
  -2   2  13      466.84      434.53     11.73 o
  -1   2  13      184.92      133.85      5.27 o
   0   2  13      299.41      286.00     15.15 o
   1   2  13      827.07      749.91     24.08 o
   2   2  13      353.98      327.03     13.88 o
   3   2  13      585.71      532.32     14.31 o
   4   2  13      338.30      302.54      8.77 o
   5   2  13      326.83      331.64     10.22 o
   6   2  13       46.18       40.99      5.10 o
   7   2  13        0.81        3.99      4.06 o
  -7   3  13      319.62      314.38     11.04 o
  -6   3  13      247.13      235.64      9.01 o
  -5   3  13        5.12        3.68      3.36 o
  -4   3  13        2.80        6.13      3.67 o
  -3   3  13       16.06       17.96      2.91 o
  -2   3  13       26.99       26.81      2.91 o
  -1   3  13       13.20       23.83      3.99 o
   0   3  13       25.62       12.87      3.35 o
   1   3  13       62.11       58.54      2.81 o
   2   3  13       43.53       43.15      2.04 o
   3   3  13      352.51      376.84     10.22 o
   4   3  13       57.58       61.88      6.38 o
   5   3  13       52.68       63.48      6.06 o
   6   3  13       13.81       16.60      4.04 o
   7   3  13      270.74      341.87     11.27 o
  -7   4  13        1.34        0.00      3.81 o
  -6   4  13       24.56       32.11      4.47 o
  -5   4  13       28.69       23.52      3.59 o
  -4   4  13       94.93       90.32      5.13 o
  -3   4  13      401.97      391.73     11.50 o
  -2   4  13      606.22      604.01     17.54 o
  -1   4  13      645.26      629.65     22.03 o
   0   4  13       23.39       19.06      2.36 o
   1   4  13        1.87        2.23      3.51 o
   2   4  13      328.63      310.36     12.44 o
   3   4  13     1069.58     1092.16     37.64 o
   4   4  13     1111.89     1138.41     38.28 o
   5   4  13      943.30      954.10     24.23 o
   6   4  13      174.95      188.55      7.66 o
   7   4  13       94.69       89.12     11.00 o
  -7   5  13      471.03      501.25     15.11 o
  -6   5  13      553.97      573.68     16.13 o
  -5   5  13      814.27      805.37     31.58 o
  -4   5  13      593.41      557.65     14.55 o
  -3   5  13       39.71       35.44      2.83 o
  -2   5  13        9.10        7.64      1.54 o
  -1   5  13      421.73      439.54     14.35 o
   0   5  13      437.56      425.51     20.10 o
   1   5  13        4.74        5.10      3.19 o
   2   5  13        9.67        9.89      3.19 o
   3   5  13       14.80       10.53      3.83 o
   4   5  13       66.61       63.56      6.54 o
   5   5  13       23.96       21.41      3.45 o
   6   5  13       41.25       39.61      6.38 o
   7   5  13       39.38       40.22      4.39 o
  -7   6  13       76.72       73.97      6.86 o
  -6   6  13       42.92       44.85      6.38 o
  -5   6  13        0.00        1.03      2.91 o
  -4   6  13       78.29       70.95      4.36 o
  -3   6  13      101.49       93.78      4.06 o
  -2   6  13       86.82       86.12      6.38 o
  -1   6  13       99.03       83.89      7.02 o
   0   6  13       94.50       98.88      7.97 o
   1   6  13      267.66      280.38      8.61 o
   2   6  13       81.68       72.41      4.15 o
   3   6  13      171.14      184.07      6.35 o
   4   6  13      181.14      218.92      7.76 o
   5   6  13      416.19      470.48     18.50 o
   6   6  13      557.48      604.45     22.01 o
   7   6  13      500.05      527.26     20.73 o
  -7   7  13       63.84       72.10      5.13 o
  -6   7  13      162.16      181.67      7.97 o
  -5   7  13      590.41      590.72     15.21 o
  -4   7  13      868.81      827.70     26.79 o
  -3   7  13     1490.40     1544.44     35.43 o
  -2   7  13      377.88      370.33     15.31 o
  -1   7  13       22.45       32.22      3.83 o
   0   7  13      126.34      145.41      6.49 o
   1   7  13      737.19      765.98     18.50 o
   2   7  13      419.22      450.07     18.18 o
   3   7  13      182.13      157.89     10.53 o
   4   7  13      114.29       88.36      6.70 o
   5   7  13       28.41       20.41      5.42 o
   6   7  13        0.75        0.00      5.10 o
   7   7  13       25.26       16.91      5.74 o
   8   7  13      125.67      120.25      8.93 o
  -6   8  13       14.71       13.24      3.13 o
  -5   8  13      155.16      138.08      6.05 o
  -4   8  13       11.64        5.87      3.13 o
  -3   8  13        2.22        5.10      3.83 o
  -2   8  13      121.65      130.53      6.38 o
  -1   8  13        7.36        9.34      3.51 o
   0   8  13       72.36       86.44      6.70 o
   1   8  13      219.00      189.47     10.21 o
   2   8  13       46.08       29.98      5.42 o
   3   8  13       67.67       65.07      5.42 o
   4   8  13        6.25       11.16      4.78 o
   5   8  13        4.12        0.32      4.78 o
   6   8  13      157.07      178.62     10.85 o
   7   8  13      401.26      446.24     17.86 o
   8   8  13      663.75      662.51     24.56 o
  -6   9  13       44.82       51.24      3.95 o
  -5   9  13      121.50      132.05      8.93 o
  -4   9  13      114.50      112.32      6.20 o
  -3   9  13      948.39      898.00     21.74 o
  -2   9  13     1890.13     1909.23     42.14 o
  -1   9  13     1058.21     1085.86     26.39 o
   0   9  13      101.83       94.73      6.38 o
   1   9  13       81.13       75.60      6.70 o
   2   9  13      977.34     1011.78     30.94 o
   3   9  13     2086.36     2141.26     72.73 o
   4   9  13      559.30      520.56     19.14 o
   5   9  13       45.08       38.28      5.42 o
   6   9  13        5.02        0.00      5.10 o
   7   9  13       50.87       54.86      7.02 o
  -6  10  13      294.59      308.13     14.99 o
  -5  10  13      209.42      211.16     11.16 o
  -4  10  13      205.15      218.92      7.88 o
  -3  10  13       86.39       88.60      7.02 o
  -2  10  13      158.68      137.13      6.43 o
  -1  10  13       32.41       37.08      3.94 o
   0  10  13        5.36        5.52      3.04 o
   1  10  13       17.69       15.63      4.15 o
   2  10  13      328.75      355.97     15.63 o
   3  10  13      368.86      349.91     12.76 o
   4  10  13       30.65       22.65      5.10 o
   5  10  13       48.63       44.02      6.70 o
   6  10  13        4.46        1.59      3.61 o
   7  10  13       18.73       18.84      4.17 o
  -6  11  13       68.10       74.64      7.66 o
  -5  11  13        7.10       11.80      5.10 o
  -4  11  13        5.08        6.90      3.45 o
  -3  11  13       18.62       16.26      6.22 o
  -2  11  13       67.64       52.95      6.38 o
  -1  11  13      652.73      651.15     19.14 o
   0  11  13     1150.03     1114.92     25.26 o
   1  11  13      293.96      289.92     11.64 o
   2  11  13        0.11        3.83      4.15 o
   3  11  13      159.19      153.11     10.21 o
   4  11  13      416.65      421.68     17.22 o
   5  11  13      481.82      450.85     11.27 o
   6  11  13      927.99      867.72     21.98 o
   7  11  13      682.84      659.93     17.25 o
  -5  12  13      289.22      251.67     12.44 o
  -4  12  13      497.13      486.99     13.76 o
  -3  12  13       85.12       92.82      7.97 o
  -2  12  13      167.08      178.62      9.89 o
  -1  12  13       77.17       81.44      4.59 o
   0  12  13       35.91       35.61      3.81 o
   1  12  13      624.99      599.08     14.66 o
   2  12  13      414.17      424.84     11.61 o
   3  12  13        2.09        4.15      4.78 o
   4  12  13       84.46       75.60      4.74 o
   5  12  13      302.33      272.12      9.69 o
   6  12  13      220.09      218.57      9.25 o
   7  12  13        3.91        4.82      4.63 o
  -5  13  13       25.01       23.63      4.49 o
  -4  13  13        0.01        0.00      5.42 o
  -3  13  13       42.22       36.04      6.70 o
  -2  13  13        1.12        4.78      5.42 o
  -1  13  13       29.03       25.13      4.63 o
   0  13  13      113.08      126.16     16.59 o
   1  13  13      178.11      182.96      6.76 o
   2  13  13      414.10      402.30     11.50 o
   3  13  13       73.48       62.23      4.72 o
   4  13  13       25.57       28.73      4.17 o
   5  13  13      133.10      119.09      5.75 o
   6  13  13      749.69      751.60     24.40 o
   7  13  13      793.17      773.72     19.17 o
  -4  14  13       47.71       28.07      7.02 o
  -3  14  13      295.05      277.51     14.35 o
  -2  14  13      764.23      810.83     28.07 o
  -1  14  13      313.34      344.17     15.31 o
   0  14  13        5.33        6.69      3.45 o
   1  14  13      207.53      185.94      6.88 o
   2  14  13       62.77       57.51      7.18 o
   3  14  13      277.88      296.27      7.79 o
   4  14  13      298.62      288.20     20.89 o
   5  14  13      130.40      115.52      6.32 o
   6  14  13      317.77      318.65     14.35 o
  -3  15  13       83.82       83.57      8.29 o
  -2  15  13       22.37       31.26      7.02 o
  -1  15  13       73.82       73.68      7.66 o
   0  15  13      123.88      134.61      9.25 o
   1  15  13       99.52      105.90     10.21 o
   2  15  13        4.20        2.55      5.42 o
   3  15  13       33.31       27.52      8.29 o
   4  15  13      100.30      100.90      8.93 o
   5  15  13        1.45       10.85      5.74 o
  -2  16  13      179.75      216.26     13.08 o
  -1  16  13      389.35      408.60     17.54 o
   0  16  13      228.62      232.85     13.08 o
   1  16  13       97.17       83.89      8.61 o
   2  16  13        7.98        3.83      5.74 o
   3  16  13      136.74      117.83      6.08 o
   4  16  13      260.00      249.51      9.36 o
   0  17  13      261.13      262.20     14.35 o
   1  17  13      139.70      133.65     10.53 o
   2  17  13       59.52       70.49      8.29 o
   3  17  13      119.42      137.15      6.99 o
  -3  -3  14      207.42      223.10      9.02 o
  -2  -3  14      103.47       80.86      5.64 o
  -1  -3  14        5.44        1.15      3.72 o
   0  -3  14        3.45        1.65      3.81 o
   1  -3  14       30.47       23.42      5.26 o
   2  -3  14      232.81      223.58      9.01 o
  -4  -2  14       92.84       89.32      5.86 o
  -3  -2  14       29.30       38.76      4.62 o
  -2  -2  14       17.62       10.17      3.81 o
  -1  -2  14        3.58        4.74      3.72 o
   0  -2  14      159.93      156.13      7.33 o
   1  -2  14       36.06       36.30      6.86 o
   2  -2  14       26.38       30.85      4.13 o
   3  -2  14        4.45       11.94      3.90 o
  -5  -1  14      119.56      135.50      7.44 o
  -4  -1  14      157.66      201.83      8.35 o
  -3  -1  14       77.61       89.79      9.73 o
  -2  -1  14      213.92      225.35      8.57 o
  -1  -1  14      332.12      321.12     10.26 o
   0  -1  14       82.92       61.77      6.54 o
   1  -1  14       21.28       16.25      3.59 o
   2  -1  14        2.82        0.55      3.29 o
   3  -1  14       24.67       22.47      4.47 o
   4  -1  14      144.68      146.85      7.04 o
  -5   0  14      451.42      439.23     13.76 o
  -4   0  14      329.23      320.73     10.83 o
  -3   0  14       21.46       20.68      3.81 o
  -2   0  14        4.83        6.42      3.36 o
  -1   0  14       33.65       38.46      4.04 o
   0   0  14       12.40        8.06      3.22 o
   1   0  14       23.54       14.93      3.22 o
   2   0  14        0.27        1.42      2.99 o
   3   0  14       46.68       49.11      4.06 o
   4   0  14       43.23       47.24      4.21 o
   5   0  14       79.33       71.40      7.34 o
  -5   1  14        0.13        0.60      3.81 o
  -4   1  14        6.84       11.68      3.72 o
  -3   1  14       59.24       69.87      5.30 o
  -2   1  14      211.25      235.23      7.88 o
  -1   1  14      202.18      222.51      9.89 o
   0   1  14        8.75        2.80      2.91 o
   1   1  14      205.21      205.41     12.28 o
   2   1  14      222.97      206.24      8.77 o
   3   1  14        4.77        0.18      2.83 o
   4   1  14      144.27      163.63     10.69 o
   5   1  14      376.38      416.07     27.27 o
  -6   2  14      330.59      359.89     17.70 o
  -5   2  14      671.14      727.89     19.73 o
  -4   2  14      743.85      757.24     20.19 o
  -3   2  14      382.21      365.53     15.63 o
  -2   2  14      182.98      163.61      6.76 o
  -1   2  14        5.89        1.99      2.68 o
   0   2  14      115.28      111.97      6.22 o
   1   2  14       35.14       32.85      3.06 o
   2   2  14       35.26       36.36      4.15 o
   3   2  14       21.58       22.07      2.89 o
   4   2  14        2.28        1.52      2.46 o
   5   2  14       83.43       61.24      6.70 o
   6   2  14       13.18       13.08      6.06 o
  -6   3  14      115.17      106.19      6.43 o
  -5   3  14        6.07        2.24      3.59 o
  -4   3  14       24.54       18.93      3.45 o
  -3   3  14        3.60        2.67      2.91 o
  -2   3  14       14.28       20.83      2.83 o
  -1   3  14       10.73       20.14      2.60 o
   0   3  14       32.68       48.67      3.13 o
   1   3  14      394.81      434.74     11.83 o
   2   3  14       78.85       84.79      6.38 o
   3   3  14      107.34       94.73      7.97 o
   4   3  14       18.49       24.56      5.10 o
   5   3  14      148.92      163.00     10.53 o
   6   3  14      156.53      195.58      8.34 o
  -6   4  14       26.24       39.70      4.59 o
  -5   4  14       81.88      106.40      9.73 o
  -4   4  14      277.80      307.56      9.57 o
  -3   4  14      490.62      470.50     12.85 o
  -2   4  14     1047.62     1004.44     28.23 o
  -1   4  14      551.98      493.71     14.54 o
   0   4  14      124.55       87.72      5.74 o
   1   4  14       54.69       35.09      4.78 o
   2   4  14       18.43        7.02      4.15 o
   3   4  14      150.68      139.71      8.93 o
   4   4  14      595.68      594.57     23.29 o
   5   4  14      323.75      307.35      9.58 o
   6   4  14      100.58       91.99      5.75 o
  -6   5  14      389.04      402.59     12.28 o
  -5   5  14      375.32      351.02     11.96 o
  -4   5  14       25.67       11.98      3.13 o
  -3   5  14       24.76       14.09      2.65 o
  -2   5  14       44.89       37.39      2.14 o
  -1   5  14       95.39       97.29      7.97 o
   0   5  14       15.57       26.79      5.10 o
   1   5  14      143.21      176.39      7.97 o
   2   5  14       88.97      106.86      7.66 o
   3   5  14       49.55       68.90      6.06 o
   4   5  14       42.25       37.64      4.78 o
   5   5  14        6.20       12.67      3.68 o
   6   5  14       18.12       22.80      3.99 o
   7   5  14       40.58       47.87      4.85 o
  -6   6  14        4.07        2.54      3.36 o
  -5   6  14        0.30        0.18      2.99 o
  -4   6  14       46.73       45.93      3.36 o
  -3   6  14      294.69      309.68     17.54 o
  -2   6  14      269.44      286.12     13.08 o
  -1   6  14      557.33      586.91     23.92 o
   0   6  14     1576.53     1574.77     47.21 o
   1   6  14      490.91      456.13     20.10 o
   2   6  14        7.40        1.59      3.19 o
   3   6  14      156.13      148.35      6.49 o
   4   6  14      764.62      799.03     27.75 o
   5   6  14      489.20      521.84     19.78 o
   6   6  14      141.67      134.61     10.21 o
   7   6  14      110.28      111.00      8.61 o
  -6   7  14      430.43      442.86     12.83 o
  -5   7  14      647.15      670.28     18.15 o
  -4   7  14      493.23      477.16     15.47 o
  -3   7  14      412.41      421.04     16.91 o
  -2   7  14       24.43       16.59      4.15 o
  -1   7  14       57.62       34.45      4.47 o
   0   7  14        1.02        1.28      3.51 o
   1   7  14        5.47        7.66      5.10 o
   2   7  14       92.70      103.35      9.57 o
   3   7  14       90.16       82.93      6.70 o
   4   7  14       51.41       37.64      6.06 o
   5   7  14        0.88        0.00      5.10 o
   6   7  14        1.81        5.42      5.42 o
   7   7  14        9.50       17.86      6.06 o
  -6   8  14       28.91       34.54      3.83 o
  -5   8  14       12.14       11.18      2.87 o
  -4   8  14        2.17        6.06      4.78 o
  -3   8  14       17.07       23.60      4.78 o
  -2   8  14        0.99        3.64      3.19 o
  -1   8  14       62.29       58.12      7.97 o
   0   8  14      280.01      309.72     12.76 o
   1   8  14      862.76      907.48     31.26 o
   2   8  14      541.71      534.28     20.10 o
   3   8  14        0.82        0.64      4.78 o
   4   8  14        7.71        8.29      4.78 o
   5   8  14      183.29      200.95     11.16 o
   6   8  14      355.02      398.72     16.59 o
   7   8  14      303.44      357.25     15.95 o
  -6   9  14      125.01      124.72      9.89 o
  -5   9  14       49.67       59.97      7.02 o
  -4   9  14      339.25      376.07     15.63 o
  -3   9  14     1087.15     1134.27     39.87 o
  -2   9  14      848.21      894.51     45.45 o
  -1   9  14      616.77      650.70     22.01 o
   0   9  14      206.65      182.13     10.53 o
   1   9  14       69.25       48.80      6.06 o
   2   9  14      295.63      294.41     14.35 o
   3   9  14      482.50      485.48     16.27 o
   4   9  14       71.41       78.15      7.34 o
   5   9  14       43.16       35.41      6.38 o
   6   9  14        7.33       11.16      5.74 o
   7   9  14       39.10       33.49      6.38 o
  -5  10  14       18.75       10.53      5.10 o
  -4  10  14      157.87      165.00      9.41 o
  -3  10  14        0.16        0.00      3.06 o
  -2  10  14      170.49      165.15      6.76 o
  -1  10  14      118.16      108.13      8.93 o
   0  10  14      226.24      228.07     10.85 o
   1  10  14      113.83      109.09      7.34 o
   2  10  14        2.54       11.80      5.10 o
   3  10  14       42.45       44.34      5.42 o
   4  10  14      121.21      109.09      8.29 o
   5  10  14       16.63        4.15      5.10 o
   6  10  14      143.04      145.45     10.53 o
   7  10  14      241.48      258.05     13.72 o
  -5  11  14       38.81       44.66      6.38 o
  -4  11  14      135.05      157.71      9.09 o
  -3  11  14      127.92      136.84      9.57 o
  -2  11  14      544.73      562.35     20.41 o
  -1  11  14     1088.49     1137.31     29.50 o
   0  11  14     1007.21     1022.04     28.71 o
   1  11  14      462.44      448.79     17.86 o
   2  11  14        3.34        8.29      4.78 o
   3  11  14       82.35       82.93      6.70 o
   4  11  14      234.81      237.95     12.12 o
   5  11  14      159.23      181.81     11.80 o
   6  11  14      169.04      177.67     11.16 o
   7  11  14      135.75      114.26      6.32 o
  -5  12  14      489.95      511.95     21.37 o
  -4  12  14      374.04      404.14     16.91 o
  -3  12  14       20.98       18.50      6.06 o
  -2  12  14      112.92      115.79      9.57 o
  -1  12  14       57.84       58.58      6.22 o
   0  12  14       39.17       41.50      4.04 o
   1  12  14      152.75      146.65      8.13 o
   2  12  14        4.61        0.32      4.78 o
   3  12  14      157.51      147.37      9.57 o
   4  12  14       12.63       14.67      5.42 o
   5  12  14       20.96       19.78      5.74 o
   6  12  14        3.06        3.65      3.94 o
  -4  13  14       38.48       52.95      7.34 o
  -3  13  14       61.72       78.15      7.97 o
  -2  13  14       48.96       45.29      6.70 o
  -1  13  14       61.45       52.24      6.22 o
   0  13  14      283.99      280.23     15.79 o
   1  13  14      856.99      829.71     21.42 o
   2  13  14      920.37      883.01     21.65 o
   3  13  14      125.35      122.80      9.25 o
   4  13  14       29.74       26.47      6.06 o
   5  13  14       54.69       55.20      5.19 o
   6  13  14      566.70      553.97     14.76 o
  -3  14  14      440.28      432.21     18.18 o
  -2  14  14      442.89      429.98     18.50 o
  -1  14  14       92.11      109.41      8.93 o
   0  14  14        1.45        4.93      3.68 o
   1  14  14       99.94       91.20      6.43 o
   2  14  14       26.89       28.43      4.13 o
   3  14  14        8.63        0.00      5.10 o
   4  14  14        8.50       11.48      5.74 o
   5  14  14        1.42        3.87      3.99 o
  -3  15  14       32.80       43.06      7.66 o
  -2  15  14       44.16       53.91      7.66 o
  -1  15  14       67.61       76.55      7.97 o
   0  15  14       16.07        9.89      6.06 o
   1  15  14       24.94       25.72      4.59 o
   2  15  14      197.90      173.60      7.43 o
   3  15  14      339.52      328.38     10.83 o
   4  15  14      274.92      270.59     22.17 o
   5  15  14        3.46        0.00      5.42 o
  -1  16  14      477.31      484.84     20.41 o
   0  16  14      352.96      389.47     17.54 o
   1  16  14      306.53      311.96     14.35 o
   2  16  14        9.88        4.47      6.38 o
   3  16  14      227.46      235.40     13.40 o
   4  16  14      123.75      106.54      8.93 o
   1  17  14       36.86       34.13      7.66 o
  -1  -2  15      187.62      215.12      8.68 o
   0  -2  15      183.01      206.81      8.34 o
  -3  -1  15      111.01      126.28      7.10 o
  -2  -1  15      509.36      500.01     17.38 o
  -1  -1  15      287.63      306.31     10.49 o
   0  -1  15       44.94       30.90      4.47 o
   1  -1  15        0.97        1.12      3.52 o
   2  -1  15        3.47        0.00      3.45 o
  -4   0  15       41.34       21.08      6.06 o
  -3   0  15        2.46        0.00      3.68 o
  -2   0  15       49.24       51.16      4.49 o
  -1   0  15       73.21       94.85      7.50 o
   0   0  15       94.21      127.23      6.17 o
   1   0  15       48.82       73.73      4.67 o
   2   0  15       30.39       43.95      4.21 o
   3   0  15      162.60      164.70      7.12 o
  -4   1  15        0.66        0.00      3.68 o
  -3   1  15      134.62      159.42      6.85 o
  -2   1  15      317.76      372.27     11.72 o
  -1   1  15      184.46      201.47      7.76 o
   0   1  15      293.09      284.36     13.56 o
   1   1  15      198.94      158.76      6.72 o
   2   1  15      104.47       68.71      6.70 o
   3   1  15        6.32        2.02      3.13 o
   4   1  15       26.42       22.25      3.42 o
  -5   2  15      445.68      483.23     14.55 o
  -4   2  15      419.07      415.61     30.30 o
  -3   2  15      269.10      225.68      8.66 o
  -2   2  15      151.15      121.67      9.57 o
  -1   2  15       16.44       15.72      3.06 o
   0   2  15        5.97        9.86      2.83 o
   1   2  15       54.20       33.58      3.18 o
   2   2  15        2.61        9.90      4.47 o
   3   2  15      210.26      214.07      7.43 o
   4   2  15       88.15       87.08      7.97 o
   5   2  15       73.50       69.54      7.34 o
  -5   3  15        9.47        6.02      4.78 o
  -4   3  15        0.62        9.71      3.52 o
  -3   3  15       13.89       21.58      3.45 o
  -2   3  15      151.41      177.30      7.18 o
  -1   3  15      181.38      186.71      7.04 o
   0   3  15      107.23      114.60      9.09 o
   1   3  15       83.76       92.10      4.13 o
   2   3  15      198.73      203.19     10.85 o
   3   3  15      147.85      146.73      9.57 o
   4   3  15       24.00       21.69      5.42 o
   5   3  15        0.20        0.64      5.42 o
  -5   4  15      226.48      270.83      9.57 o
  -4   4  15      258.85      301.18     11.48 o
  -3   4  15      671.69      713.51     21.21 o
  -2   4  15      623.26      566.14     18.98 o
  -1   4  15      314.58      266.03      9.41 o
   0   4  15       81.30       76.23      7.34 o
   1   4  15        0.15        0.96      4.15 o
   2   4  15        3.62        6.06      4.47 o
   3   4  15        0.13        0.00      4.47 o
   4   4  15        2.80        2.55      4.78 o
   5   4  15        1.59        0.32      3.59 o
   6   4  15       11.69       15.95      4.27 o
  -5   5  15      119.85      121.04      6.28 o
  -4   5  15       33.70       25.03      3.83 o
  -3   5  15        8.99        4.29      2.50 o
  -2   5  15       13.93       15.95      4.78 o
  -1   5  15        5.93        5.74      4.15 o
   0   5  15       93.11       97.61      6.06 o
   1   5  15      207.52      224.88     11.48 o
   2   5  15      369.48      409.88     15.95 o
   3   5  15      213.10      239.87     11.16 o
   4   5  15       13.84       18.18      4.78 o
   5   5  15       63.54       66.11      5.13 o
   6   5  15        4.30        1.01      3.81 o
  -5   6  15        0.10        1.46      3.06 o
  -4   6  15      137.42      151.41      6.12 o
  -3   6  15      162.46      187.56     10.21 o
  -2   6  15      532.08      573.83     21.37 o
  -1   6  15     1084.28     1125.34     36.36 o
   0   6  15      631.94      630.29     26.16 o
   1   6  15      565.35      548.00     18.50 o
   2   6  15      327.40      316.42     14.03 o
   3   6  15        4.26        0.32      5.10 o
   4   6  15      217.12      208.61     11.80 o
   5   6  15      113.01      110.05      8.93 o
   6   6  15       59.83       59.65      7.34 o
  -5   7  15      253.31      258.17     16.59 o
  -4   7  15      188.27      203.50     11.16 o
  -3   7  15      120.95      109.09      8.61 o
  -2   7  15       74.45       64.11      6.38 o
  -1   7  15       10.88       21.69      4.47 o
   0   7  15       31.38       31.58      5.10 o
   2   7  15      249.83      246.25     11.80 o
   3   7  15       96.41      117.70      8.29 o
   4   7  15      190.02      208.61     12.12 o
   5   7  15       66.43       56.14      7.02 o
   6   7  15       20.82       26.79      6.70 o
  -5   8  15       69.78       81.66      7.66 o
  -4   8  15        1.09        0.00      4.78 o
  -3   8  15      139.34      178.31      9.89 o
  -2   8  15      189.14      247.03      9.09 o
  -1   8  15      101.63      122.01      5.64 o
   0   8  15      701.54      771.28     28.71 o
   1   8  15      979.14     1027.41     33.49 o
   2   8  15      422.77      431.25     18.18 o
   3   8  15      346.40      331.73     15.95 o
   4   8  15       92.36       83.57      7.34 o
   5   8  15        3.27        0.96      5.42 o
   6   8  15      178.98      182.77     11.80 o
  -5   9  15       25.69       26.47      5.74 o
  -4   9  15      355.49      373.52     16.59 o
  -3   9  15      494.63      481.01     19.14 o
  -2   9  15      417.34      436.04     17.22 o
  -1   9  15      276.43      283.57     13.72 o
   0   9  15       42.08       44.98      6.06 o
   1   9  15        2.34        4.47      5.42 o
   2   9  15       51.96       40.51      6.06 o
   3   9  15        0.87        0.64      5.42 o
   4   9  15       91.88       85.17      8.29 o
   5   9  15      173.43      181.50     11.16 o
   6   9  15       72.90       80.70      8.29 o
  -5  10  15       78.97       81.34      7.97 o
  -4  10  15       17.13       12.76      5.10 o
  -1  10  15      168.41      204.78     11.16 o
   0  10  15      342.08      352.46     15.63 o
   1  10  15      247.37      256.14     13.08 o
   2  10  15      271.72      286.76     12.76 o
   3  10  15      691.63      698.55     27.75 o
   4  10  15      709.12      692.49     24.56 o
   5  10  15       58.35       55.82      7.02 o
   6  10  15       48.59       52.95      7.34 o
  -4  11  15       71.50       83.57      5.40 o
  -3  11  15      304.54      305.58     14.03 o
  -2  11  15      731.48      762.34     27.43 o
  -1  11  15      466.35      507.80     19.46 o
   0  11  15      363.80      365.54     14.67 o
   1  11  15      293.96      294.09     13.08 o
   2  11  15       23.13       16.91      5.74 o
   3  11  15        8.15        5.10      5.74 o
   4  11  15       81.20       68.58      7.34 o
   5  11  15        0.35        0.32      5.42 o
   6  11  15       46.75       38.60      6.70 o
  -4  12  15      180.17      223.92     13.08 o
  -3  12  15       24.81       42.74      7.02 o
  -2  12  15       77.42       76.87      7.66 o
  -1  12  15       18.55       19.31      3.76 o
   0  12  15       12.52       10.21      4.78 o
   1  12  15       10.10        9.25      5.10 o
   2  12  15       77.20       70.17      7.02 o
   3  12  15      336.03      338.11     15.63 o
   4  12  15      164.38      149.92     10.53 o
   5  12  15       86.46       86.76      7.66 o
   6  12  15      123.56      140.67     11.16 o
  -3  13  15      196.95      223.28     12.44 o
  -2  13  15      272.81      332.37     15.63 o
  -1  13  15      282.76      304.13      9.79 o
   0  13  15      616.58      627.92     16.69 o
   1  13  15      713.30      730.64     17.70 o
   2  13  15      271.58      254.54     13.08 o
   3  13  15      125.96      118.66      8.93 o
   4  13  15       35.00       27.43      6.38 o
   5  13  15       13.68        7.66      5.74 o
  -3  14  15      339.81      380.53     17.54 o
  -2  14  15      286.28      316.42     14.99 o
  -1  14  15       81.83       81.34      8.29 o
   0  14  15        6.62        9.18      3.90 o
   1  14  15       73.90       69.26      5.74 o
   2  14  15       14.07       13.40      5.74 o
   3  14  15       45.74       45.29      6.70 o
   4  14  15       39.45       39.23      7.02 o
   5  14  15      179.52      197.76     12.12 o
  -2  15  15       47.50       67.62      8.29 o
  -1  15  15      119.83      128.86      9.89 o
   0  15  15      134.74      160.92      7.86 o
   1  15  15      377.12      383.73     11.04 o
   2  15  15      508.89      514.64     18.18 o
   3  15  15      435.06      414.98     17.86 o
   4  15  15      272.05      284.84     14.35 o
   0  16  15      197.95      233.49     13.40 o
   1  16  15      172.92      190.11     12.76 o
   2  16  15       21.03       12.44      6.70 o
  -1   0  16        8.55       15.65      3.90 o
   0   0  16      160.29      200.84      8.77 o
   1   0  16      110.07      120.28      6.58 o
  -3   1  16      121.64      160.51      7.63 o
  -2   1  16       68.65       83.67      6.06 o
  -1   1  16      212.08      205.38      7.72 o
   0   1  16      302.75      269.94     18.02 o
   1   1  16       72.66       57.06      6.38 o
   2   1  16      129.46      126.88     16.43 o
  -3   2  16       12.81        2.13      3.52 o
  -2   2  16        1.72        2.31      3.29 o
  -1   2  16       59.50       45.44      5.10 o
   0   2  16       32.29       30.17      6.06 o
   1   2  16       12.92       24.85      3.24 o
   2   2  16      143.95      175.69      7.66 o
   3   2  16      145.64      189.47     11.48 o
  -4   3  16       12.17       11.03      3.83 o
  -3   3  16        3.02        2.92      3.29 o
  -2   3  16       48.83       72.33      4.36 o
  -1   3  16      343.87      396.99     11.22 o
   0   3  16      238.99      270.64     12.76 o
   1   3  16      467.78      512.91     20.73 o
   2   3  16      321.96      308.13     14.67 o
   3   3  16       30.42       18.18      5.74 o
   4   3  16        7.24        8.93      5.74 o
  -4   4  16      210.75      261.17     13.72 o
  -3   4  16      182.31      188.52     16.27 o
  -2   4  16      125.04       96.48      4.96 o
  -1   4  16      219.20      175.12     11.16 o
   0   4  16       29.77       20.10      5.10 o
   1   4  16        7.65       15.63      4.78 o
   2   4  16       36.00       43.38      5.74 o
   3   4  16       48.69       72.41      6.70 o
   4   4  16       21.62       44.34      6.38 o
  -4   5  16       49.55       48.58      3.95 o
  -3   5  16        2.88        3.10      4.31 o
  -2   5  16        9.78       18.18      5.42 o
  -1   5  16       16.32       38.91      5.10 o
   0   5  16       40.46       61.24      6.70 o
   1   5  16      303.64      355.65     14.99 o
   2   5  16      286.46      313.23     14.03 o
   3   5  16      154.43      141.94      9.57 o
   4   5  16      104.18       99.84      8.93 o
   5   5  16      190.90      194.57     12.12 o
  -4   6  16       15.47       21.37      5.74 o
  -3   6  16      107.45      141.94      9.89 o
  -2   6  16      890.29      915.77     32.85 o
  -1   6  16      481.35      482.92     20.41 o
   0   6  16      207.87      181.81      8.93 o
   1   6  16      231.71      221.05     11.48 o
   4   6  16        0.93        2.55      6.06 o
   5   6  16       10.54       25.52      6.70 o
  -4   7  16        1.17        3.83      5.42 o
  -3   7  16       46.03       43.06      6.38 o
  -2   7  16       10.88       10.85      4.78 o
  -1   7  16       44.06       39.23      5.74 o
   0   7  16       46.81       67.62      7.66 o
   2   7  16      118.56      115.15      9.57 o
   3   7  16      257.87      303.34     14.99 o
   4   7  16      338.61      397.12     16.91 o
   5   7  16      239.75      255.18     13.72 o
  -4   8  16        0.14        0.00      5.10 o
  -3   8  16       34.30       42.74      6.06 o
  -2   8  16       46.15       53.02      4.49 o
  -1   8  16      310.85      398.08     17.22 o
   0   8  16     1180.72     1275.25     39.87 o
   1   8  16      551.50      632.20     24.24 o
   2   8  16      301.10      316.10     14.35 o
   3   8  16       83.65       64.43      7.34 o
   4   8  16       42.32       30.30      6.70 o
   5   8  16       43.23       37.00      7.02 o
  -4   9  16       58.87       75.28      7.34 o
  -3   9  16      117.24      115.79      8.61 o
  -2   9  16      146.32      155.98     10.53 o
  -1   9  16      114.22       98.56      7.97 o
   0   9  16        0.27        0.32      5.10 o
   1   9  16        4.14        0.00      5.42 o
   2   9  16        9.08        1.59      5.74 o
   3   9  16       13.04       13.08      6.38 o
   4   9  16      195.99      233.81     12.76 o
   5   9  16      181.77      195.21     12.44 o
  -4  10  16        4.40        5.74      5.10 o
  -1  10  16       97.78      111.00      8.29 o
   0  10  16      209.23      219.13     11.80 o
   1  10  16      261.78      312.91     14.35 o
   2  10  16      598.45      633.16     24.88 o
   3  10  16      826.27      864.42     28.39 o
   4  10  16      501.00      491.86     20.41 o
   5  10  16       57.26       52.63      7.34 o
  -1  11  16      130.25      134.61      9.57 o
   0  11  16       54.70       45.93      6.38 o
   1  11  16       64.73       59.33      7.02 o
   2  11  16        0.24        0.32      5.74 o
   3  11  16        6.98        4.47      5.74 o
   4  11  16        3.22        3.83      6.06 o
   5  11  16      170.21      189.79     11.80 o
  -3  12  16        0.17        6.70      6.38 o
  -1  12  16        4.69        6.38      4.78 o
   0  12  16       10.62       14.03      5.42 o
   1  12  16      136.42      148.00     10.21 o
   2  12  16      215.46      234.44     13.08 o
   3  12  16      524.61      593.61     22.01 o
   4  12  16      324.16      338.11     15.95 o
   5  12  16      329.26      350.23     16.59 o
  -2  13  16       62.99       61.88      7.97 o
  -1  13  16      197.62      209.25     12.44 o
   0  13  16      681.54      689.30     24.56 o
   1  13  16      404.83      376.71     16.91 o
   2  13  16      247.50      273.04     13.72 o
   3  13  16       69.37       68.90      7.97 o
   4  13  16        4.92        3.19      6.06 o
  -2  14  16      110.49      121.21      9.89 o
  -1  14  16        3.55        9.89      6.38 o
   0  14  16        0.05        2.97      4.13 o
   1  14  16        3.55        6.06      5.74 o
   2  14  16       89.84      111.32      9.25 o
   3  14  16      121.02      114.19      9.25 o
   4  14  16       85.81       72.41      8.29 o
   0  15  16      312.63      324.87     10.57 o
   1  15  16      535.13      566.71     16.46 o
   2  15  16      468.85      489.62     19.46 o
   0   2  17        0.28        7.97      4.94 o
  -2   3  17       52.73       59.96     10.85 o
  -1   3  17      125.63      147.08      6.36 o
   0   3  17      142.61      161.08     10.85 o
   1   3  17      375.40      380.53     16.91 o
   2   3  17      184.74      186.92     11.48 o
  -3   4  17       12.46        6.87      2.99 o
  -2   4  17       10.97        3.08      2.71 o
  -1   4  17       24.61        8.29      5.74 o
   0   4  17        0.08        0.00      5.10 o
   1   4  17        2.95        8.93      5.74 o
   2   4  17       59.66       77.51      7.66 o
   3   4  17      169.32      214.67     12.12 o
  -3   5  17       26.42       29.98      6.38 o
  -2   5  17       23.72       25.20      6.06 o
  -1   5  17        8.75       18.82      5.74 o
   0   5  17      142.58      184.69     10.21 o
   1   5  17      377.26      473.99     19.14 o
   2   5  17      147.23      171.93     10.21 o
   3   5  17      157.45      164.59     10.53 o
  -3   6  17       76.38       76.87      7.66 o
  -2   6  17      131.28      131.10      9.57 o
  -1   6  17       87.11       73.04      6.70 o
   0   6  17      142.53      120.89      9.57 o
   1   6  17       36.62       19.78      5.10 o
   3   6  17        2.25        2.23      6.38 o
   4   6  17        7.80       13.08      6.70 o
  -3   7  17        6.89        8.93      5.42 o
  -2   7  17       19.63       16.91      5.42 o
  -1   7  17        0.02        2.87      4.78 o
   2   7  17      186.71      209.88     12.44 o
   3   7  17      262.11      293.14     14.67 o
   4   7  17      258.89      292.82     14.99 o
  -3   8  17       38.74       46.89      6.38 o
  -2   8  17       68.14       72.17      5.17 o
  -1   8  17      221.22      245.61     13.08 o
   0   8  17      204.77      210.52     13.40 o
   1   8  17      151.35      118.66      9.25 o
   2   8  17       93.65       62.20      8.29 o
   3   8  17       33.25       22.97      6.70 o
   4   8  17       40.93       31.26      7.02 o
  -3   9  17       42.34       39.23      6.06 o
  -1   9  17       28.98       23.92      6.38 o
   0   9  17       37.12       28.71      6.70 o
   1   9  17        7.83        0.00      5.74 o
   2   9  17       25.08       34.77      7.02 o
   3   9  17      121.60      152.47     10.21 o
   4   9  17      233.52      300.79     15.63 o
  -1  10  17       89.85      100.48      8.61 o
   0  10  17       89.32       80.70      7.97 o
   1  10  17      177.67      172.56     11.80 o
   2  10  17      470.60      513.23     20.41 o
   3  10  17      416.12      441.46     19.78 o
   4  10  17      143.92      128.23      9.57 o
  -1  11  17       40.32       41.47      6.38 o
   0  11  17       28.47       21.37      6.06 o
   1  11  17       19.09       13.72      6.06 o
   2  11  17       15.36        9.25      6.06 o
   3  11  17       19.84       16.27      6.70 o
   4  11  17       11.27        8.29      6.70 o
  -1  12  17        0.19        0.00      5.10 o
   0  12  17        6.29        8.29      5.42 o
   1  12  17       58.10       75.28      7.97 o
   2  12  17      294.74      337.47     15.63 o
   3  12  17      475.04      510.36     21.37 o
   0  13  17       42.95       43.06      6.38 o
   1  13  17       88.30       80.70      7.97 o
   2  13  17      177.94      198.08     12.44 o
   3  13  17        9.59        1.91      6.38 o
   0  14  17       60.79       65.07      7.66 o
   1  14  17       12.07        5.10      5.74 o
  -1   6  18        0.35        0.32      5.42 o
   0   6  18        5.67       20.10      6.06 o
  -1   7  18        2.90        7.97      5.10 o
   2   7  18       63.01       75.28      8.93 o
  -1   8  18       97.75      112.60      9.57 o
   0   8  18       27.40       22.01      6.70 o
   1   8  18        0.47        0.00      6.38 o
   2   8  18       11.30       22.01      7.34 o
  -1   9  18        3.56       11.16      6.70 o
   0   9  18        0.38        0.32      5.74 o
   1   9  18        0.01        2.87      6.38 o
   2   9  18       21.04       39.55      7.66 o
  -1  10  18       35.46       42.42      7.02 o
   0  10  18       73.91       73.68      7.97 o
   1  10  18      120.51      126.63      9.89 o
   2  10  18      139.09      152.79     12.12 o
   0  11  18        0.31        0.00      6.06 o
   1  11  18       17.84       23.92      7.02 o
   2  11  18        0.06        0.00      6.06 o
 
